# Supplementary material for: Hindlimb Motion during Steady Flight of the Lesser Dog-Faced Fruit Bat, Cynopterus brachyotis
Source: PLoS One. 2014 May 23;9(5):e98093. doi: 10.1371/journal.pone.0098093 (PMC4032239; doi:10.1371/journal.pone.0098093)
Supplement: File S1 — Supplemental material. (XLSX) [file pone.0098093.s001.xlsx]

## Sheet: Bat 1 Wingbeat 1
Shoulder_X	Shoulder_Y	Shoulder_Z	Wrist_X	Wrist_Y	Wrist_Z	Hip_X	Hip_Y	Hip_Z	Knee_X	Knee_Y	Knee_Z	Ankle_X	Ankle_Y	Ankle_Z	TE1_X	TE1_Y	TE1_Z	TE2_X	TE2_Y	TE2_Z	TE3_X	TE3_Y
1.71456	-0.144092	0.205245	1.72485	-0.110522	0.269317	1.66561	-0.159622	0.193057	1.65526	-0.156966	0.206957	1.63243	-0.166771	0.209308	1.64765	-0.158861	0.235449	1.65605	-0.150976	0.254504	1.65728	-0.141469
1.71812	-0.143972	0.205043	1.72728	-0.108673	0.269274	1.66921	-0.159408	0.192511	1.65873	-0.156711	0.206187	1.63585	-0.166511	0.208373	1.65122	-0.15883	0.235344	1.65938	-0.150595	0.254502	1.66029	-0.140854
1.72166	-0.143847	0.204833	1.72957	-0.10655	0.268705	1.67281	-0.159189	0.191986	1.66222	-0.156464	0.205438	1.63925	-0.166209	0.207405	1.65478	-0.158578	0.235191	1.66266	-0.150004	0.254722	1.66327	-0.139876
1.7252	-0.143717	0.204634	1.73175	-0.104209	0.267756	1.6764	-0.158965	0.191486	1.66571	-0.156227	0.204709	1.64266	-0.165887	0.206422	1.65824	-0.158202	0.235031	1.66576	-0.149061	0.254644	1.66599	-0.138405
1.72873	-0.143587	0.204448	1.73388	-0.101844	0.266671	1.67998	-0.158737	0.191012	1.66919	-0.155989	0.20401	1.64607	-0.165536	0.205439	1.6616	-0.157654	0.234851	1.66881	-0.147972	0.254702	1.66871	-0.136796
1.73226	-0.143455	0.20427	1.73602	-0.099471	0.265461	1.68357	-0.158507	0.190566	1.67267	-0.155737	0.203323	1.64948	-0.165159	0.204467	1.66477	-0.156841	0.234414	1.67157	-0.146413	0.254197	1.67108	-0.134727
1.73577	-0.14332	0.204108	1.73816	-0.097121	0.264135	1.68714	-0.158275	0.190149	1.67618	-0.155465	0.202646	1.6529	-0.164754	0.203503	1.66782	-0.155813	0.233836	1.67426	-0.1448	0.253932	1.67349	-0.13261
1.73929	-0.143185	0.203965	1.74032	-0.094797	0.262721	1.69073	-0.158057	0.189824	1.6797	-0.155171	0.201977	1.65632	-0.164323	0.202547	1.67077	-0.154676	0.23323	1.67662	-0.142774	0.253173	1.67571	-0.130261
1.7428	-0.143051	0.203839	1.74249	-0.092509	0.261217	1.69429	-0.157822	0.18947	1.68324	-0.154869	0.201349	1.65975	-0.163866	0.201612	1.67361	-0.153417	0.232523	1.67906	-0.140798	0.252715	1.67807	-0.128082
1.74629	-0.142918	0.20371	1.74469	-0.090201	0.259584	1.69785	-0.157587	0.189149	1.68678	-0.154562	0.200773	1.66319	-0.163385	0.200707	1.67643	-0.151948	0.231658	1.68123	-0.138496	0.251672	1.68021	-0.125622
1.74978	-0.142783	0.203583	1.74693	-0.087887	0.25781	1.7014	-0.157352	0.188861	1.69032	-0.154237	0.200217	1.66663	-0.162879	0.199839	1.67914	-0.150357	0.230732	1.68355	-0.136337	0.250922	1.68254	-0.123403
1.75327	-0.142647	0.203472	1.7493	-0.085818	0.256281	1.70494	-0.157118	0.188607	1.69386	-0.153888	0.199672	1.67007	-0.162356	0.199001	1.68179	-0.148656	0.229668	1.68571	-0.133881	0.249512	1.68464	-0.12086
1.75675	-0.14251	0.203378	1.75182	-0.08402	0.25499	1.70847	-0.156884	0.188387	1.6974	-0.153528	0.199173	1.67351	-0.161806	0.198187	1.68442	-0.146798	0.228501	1.68805	-0.131612	0.248463	1.68697	-0.118537
1.76023	-0.14237	0.203298	1.75442	-0.0823	0.25369	1.712	-0.156651	0.188201	1.70095	-0.153169	0.198707	1.67694	-0.16124	0.197381	1.68709	-0.144827	0.227117	1.69028	-0.129046	0.246669	1.68915	-0.1158
1.76369	-0.142227	0.203248	1.75714	-0.080672	0.252375	1.71551	-0.15642	0.188049	1.7045	-0.15281	0.198298	1.68038	-0.160647	0.1966	1.68992	-0.142889	0.225812	1.69283	-0.126801	0.245373	1.69164	-0.113372
1.76715	-0.14208	0.203218	1.75995	-0.079105	0.251033	1.71906	-0.156228	0.188	1.70804	-0.152458	0.197947	1.68381	-0.16003	0.195847	1.69287	-0.141012	0.224482	1.69536	-0.12429	0.243379	1.69409	-0.11076
1.7706	-0.141927	0.203199	1.7629	-0.077621	0.249669	1.72254	-0.155994	0.187867	1.71155	-0.152074	0.197579	1.68724	-0.159376	0.195116	1.69589	-0.139156	0.22319	1.6983	-0.122131	0.241837	1.69679	-0.108435
1.77404	-0.141767	0.203191	1.76598	-0.076211	0.248283	1.72605	-0.155742	0.187806	1.71503	-0.151646	0.197164	1.69067	-0.158686	0.194395	1.69903	-0.137452	0.221912	1.70121	-0.119812	0.239694	1.69946	-0.105941
1.77747	-0.141602	0.203199	1.7692	-0.074891	0.246861	1.72953	-0.155518	0.187785	1.71854	-0.151196	0.19678	1.6941	-0.157959	0.193681	1.70224	-0.135881	0.220662	1.7044	-0.117879	0.238095	1.70241	-0.103786
1.78089	-0.141434	0.203218	1.77256	-0.073649	0.245412	1.73301	-0.155295	0.187796	1.72209	-0.150741	0.196458	1.69752	-0.157194	0.192969	1.70549	-0.134475	0.219482	1.70748	-0.115912	0.236159	1.70533	-0.10146
1.7843	-0.141267	0.203257	1.77607	-0.072499	0.243934	1.73647	-0.155075	0.187837	1.72562	-0.150285	0.19615	1.70096	-0.156393	0.192259	1.7088	-0.13324	0.218479	1.71073	-0.114333	0.234832	1.70853	-0.099426
1.7877	-0.1411	0.203318	1.77971	-0.071415	0.242433	1.73993	-0.154857	0.187907	1.72912	-0.149818	0.195821	1.7044	-0.155567	0.191559	1.71217	-0.132157	0.217568	1.71394	-0.112722	0.233208	1.71176	-0.097323
1.7911	-0.140938	0.203405	1.78349	-0.070423	0.240919	1.74338	-0.154641	0.188006	1.73261	-0.149358	0.19553	1.70786	-0.154723	0.190875	1.71558	-0.1312	0.216858	1.71741	-0.111366	0.232049	1.71528	-0.095622
1.7945	-0.140782	0.203502	1.78738	-0.06951	0.239399	1.74682	-0.154426	0.188132	1.73608	-0.148907	0.195254	1.71134	-0.153873	0.190192	1.71903	-0.130314	0.21618	1.72084	-0.109914	0.230501	1.71878	-0.093803
1.79789	-0.140622	0.203605	1.7914	-0.068681	0.237862	1.75021	-0.154176	0.188215	1.73955	-0.148444	0.194964	1.71483	-0.153023	0.189502	1.72249	-0.129398	0.215448	1.72445	-0.108717	0.229317	1.72252	-0.092273
1.80127	-0.140463	0.203722	1.79552	-0.067917	0.236303	1.75365	-0.153971	0.188441	1.74303	-0.148009	0.194733	1.71833	-0.152185	0.188812	1.72599	-0.128471	0.214611	1.72798	-0.107362	0.227739	1.72625	-0.09054
1.80464	-0.14031	0.203869	1.79974	-0.067241	0.234726	1.75706	-0.153788	0.18865	1.74652	-0.147624	0.194589	1.72187	-0.151375	0.18812	1.72952	-0.127454	0.213719	1.73168	-0.106219	0.226578	1.7302	-0.089032
1.80801	-0.140163	0.204042	1.80404	-0.066639	0.233148	1.76046	-0.15358	0.188874	1.74995	-0.147267	0.194453	1.72542	-0.150595	0.187428	1.73312	-0.126342	0.212682	1.73535	-0.104809	0.224875	1.73414	-0.087291
1.81137	-0.140026	0.204235	1.80842	-0.066129	0.231575	1.76386	-0.153374	0.18912	1.75334	-0.14696	0.19436	1.72902	-0.149852	0.186742	1.73682	-0.125175	0.211543	1.73928	-0.103538	0.22352	1.7383	-0.085834
1.81472	-0.139895	0.204436	1.81284	-0.065698	0.230013	1.76726	-0.153169	0.189385	1.75675	-0.146696	0.194358	1.73264	-0.149145	0.18606	1.74057	-0.123952	0.210312	1.7432	-0.101983	0.221659	1.74249	-0.084274
1.81807	-0.13976	0.204637	1.81733	-0.065361	0.228458	1.77064	-0.152964	0.189669	1.76016	-0.146457	0.194434	1.7363	-0.148477	0.185395	1.74437	-0.1227	0.209027	1.74735	-0.100644	0.220145	1.74676	-0.082814
1.82141	-0.139615	0.204832	1.82186	-0.06509	0.226901	1.77402	-0.15276	0.18997	1.76357	-0.146224	0.194529	1.73999	-0.147839	0.184739	1.74818	-0.12145	0.207642	1.75139	-0.099158	0.218236	1.75101	-0.081174
1.82473	-0.139466	0.205032	1.82645	-0.064914	0.225356	1.77739	-0.152557	0.190287	1.76696	-0.145993	0.194675	1.74372	-0.147239	0.184116	1.75202	-0.120235	0.206323	1.75553	-0.097793	0.216675	1.75537	-0.079701
1.82805	-0.13932	0.205242	1.83108	-0.064825	0.223836	1.78076	-0.152353	0.190619	1.77034	-0.145787	0.194902	1.7475	-0.146669	0.183533	1.75589	-0.11908	0.205029	1.75957	-0.096272	0.214832	1.75972	-0.078064
1.83137	-0.13918	0.205474	1.83574	-0.064846	0.222358	1.78412	-0.15215	0.190964	1.7737	-0.1456	0.195165	1.75132	-0.14613	0.182999	1.75981	-0.117981	0.20383	1.76372	-0.094934	0.213277	1.76418	-0.076614
1.83468	-0.139039	0.20571	1.84042	-0.064949	0.220919	1.78747	-0.151946	0.191321	1.77705	-0.145408	0.195438	1.75517	-0.145608	0.182515	1.76377	-0.116968	0.202674	1.76781	-0.093477	0.211447	1.76864	-0.075057
1.83799	-0.138894	0.205949	1.84514	-0.065159	0.219537	1.79082	-0.151741	0.191689	1.78041	-0.145221	0.195793	1.75906	-0.145112	0.182093	1.76775	-0.116035	0.201576	1.77207	-0.092266	0.210007	1.77322	-0.073756
1.84129	-0.13874	0.206199	1.84988	-0.065453	0.218206	1.79417	-0.151535	0.192067	1.78374	-0.145018	0.196196	1.76298	-0.144634	0.181727	1.77179	-0.115189	0.200518	1.77629	-0.090966	0.208247	1.77779	-0.072338
1.8446	-0.138582	0.206448	1.85465	-0.065849	0.216947	1.7975	-0.151327	0.192453	1.78706	-0.144785	0.196581	1.76696	-0.144174	0.181406	1.77592	-0.114383	0.199533	1.78071	-0.090007	0.206878	1.78249	-0.071138
1.84791	-0.13843	0.206704	1.85943	-0.066333	0.215762	1.80084	-0.151118	0.192845	1.79036	-0.144541	0.19696	1.77096	-0.143729	0.18112	1.78009	-0.113637	0.198541	1.78505	-0.088883	0.205035	1.7872	-0.069947
1.85121	-0.138288	0.206981	1.86423	-0.066925	0.214675	1.80414	-0.150902	0.193244	1.79368	-0.144291	0.197348	1.77498	-0.143299	0.180872	1.7843	-0.112967	0.197612	1.78957	-0.088	0.203562	1.79211	-0.068998
1.85451	-0.138151	0.207269	1.86904	-0.067599	0.213672	1.80747	-0.150689	0.193648	1.79702	-0.144035	0.197712	1.779	-0.142878	0.180638	1.78853	-0.112338	0.196623	1.79414	-0.087168	0.201794	1.79707	-0.068072
1.85782	-0.138011	0.207571	1.87384	-0.068372	0.212788	1.81079	-0.150473	0.194055	1.80036	-0.143773	0.198072	1.78301	-0.142473	0.180431	1.7928	-0.111813	0.195776	1.79885	-0.086583	0.200258	1.80214	-0.067447
1.86113	-0.137868	0.207876	1.87864	-0.069223	0.212005	1.81411	-0.150253	0.194465	1.80371	-0.143511	0.198469	1.787	-0.142084	0.180246	1.79703	-0.111355	0.194923	1.80335	-0.086003	0.198365	1.80721	-0.06686
1.86445	-0.137726	0.208179	1.88342	-0.070164	0.211344	1.81743	-0.15003	0.194877	1.80706	-0.143252	0.19889	1.79095	-0.141712	0.180088	1.80123	-0.11097	0.194409	1.80802	-0.085599	0.196611	1.81236	-0.066537
1.86777	-0.13759	0.20848	1.88817	-0.071172	0.210785	1.82075	-0.149804	0.19529	1.81041	-0.142987	0.199262	1.79486	-0.141353	0.179954	1.8054	-0.110684	0.19369	1.81278	-0.085248	0.194789	1.81752	-0.066264
1.87109	-0.137454	0.20879	1.89289	-0.072261	0.210357	1.82406	-0.149573	0.195703	1.81377	-0.142714	0.199577	1.79872	-0.141008	0.179848	1.80956	-0.110444	0.193277	1.81753	-0.085072	0.193212	1.82269	-0.066168
1.87442	-0.137315	0.209124	1.89757	-0.073413	0.210039	1.82737	-0.149338	0.196115	1.81714	-0.142445	0.199903	1.80251	-0.14068	0.179788	1.81369	-0.110293	0.192676	1.82219	-0.084907	0.191614	1.82783	-0.066182
1.87776	-0.13717	0.209466	1.90219	-0.074637	0.209862	1.83069	-0.149099	0.196525	1.82054	-0.142186	0.200274	1.80621	-0.140369	0.179779	1.81779	-0.110198	0.192466	1.8269	-0.084942	0.190317	1.83305	-0.06641
1.88111	-0.137015	0.209805	1.90675	-0.075909	0.209804	1.83403	-0.148859	0.196933	1.82394	-0.141929	0.200676	1.80985	-0.140076	0.179825	1.82208	-0.11011	0.191982	1.83159	-0.085044	0.188974	1.83819	-0.066687
1.88446	-0.136856	0.210153	1.91123	-0.077235	0.209892	1.83734	-0.148609	0.197338	1.82731	-0.14167	0.20109	1.81343	-0.139804	0.179931	1.82638	-0.110114	0.191533	1.83628	-0.085279	0.187896	1.84329	-0.067093
1.88783	-0.136697	0.210504	1.91565	-0.078597	0.21009	1.84065	-0.148353	0.19774	1.83068	-0.141407	0.201495	1.81694	-0.139545	0.18009	1.83065	-0.110163	0.191031	1.84096	-0.085565	0.186817	1.84837	-0.067578
1.89121	-0.136544	0.210861	1.91999	-0.079998	0.210422	1.84396	-0.148092	0.198137	1.83404	-0.141147	0.201858	1.82039	-0.139299	0.180304	1.83488	-0.110316	0.190645	1.84583	-0.085993	0.186093	1.85346	-0.06822
1.89459	-0.136394	0.21123	1.92425	-0.081426	0.210865	1.84728	-0.147824	0.19853	1.83742	-0.140888	0.202196	1.82379	-0.139064	0.180574	1.83909	-0.110548	0.190071	1.85059	-0.086503	0.185442	1.85845	-0.068872
1.89799	-0.136238	0.21161	1.92843	-0.082881	0.211443	1.85059	-0.14755	0.198918	1.84079	-0.140618	0.202535	1.82714	-0.138838	0.1809	1.84326	-0.11083	0.18983	1.85523	-0.087095	0.18487	1.86343	-0.069603
1.9014	-0.136081	0.21199	1.93255	-0.084352	0.212126	1.85391	-0.147269	0.199301	1.84416	-0.140342	0.202878	1.83044	-0.13862	0.181282	1.84739	-0.111174	0.189402	1.85987	-0.087733	0.184263	1.86841	-0.070451
1.90481	-0.135919	0.212345	1.93657	-0.085837	0.212938	1.85723	-0.146981	0.199678	1.84752	-0.140058	0.203229	1.8337	-0.138409	0.18172	1.85149	-0.111567	0.189175	1.86451	-0.088412	0.183616	1.87336	-0.071337
1.90824	-0.135755	0.212689	1.94053	-0.087331	0.213846	1.86055	-0.146686	0.200049	1.85086	-0.139761	0.203557	1.83691	-0.138201	0.182214	1.85562	-0.11201	0.188666	1.8691	-0.089132	0.183049	1.8782	-0.072222
1.91169	-0.135599	0.213048	1.94441	-0.088832	0.214862	1.86388	-0.146383	0.200414	1.85419	-0.139451	0.203867	1.8401	-0.137996	0.182765	1.85956	-0.112531	0.188511	1.87362	-0.089895	0.182587	1.88299	-0.073212
1.91514	-0.135447	0.213411	1.94824	-0.090337	0.215957	1.86721	-0.146073	0.200773	1.85753	-0.139132	0.204183	1.84325	-0.137791	0.183371	1.86347	-0.113051	0.188453	1.87806	-0.090671	0.182196	1.88772	-0.074284
1.91861	-0.135296	0.213762	1.95199	-0.091842	0.217154	1.87054	-0.145755	0.201125	1.86087	-0.138806	0.20451	1.84637	-0.137584	0.184035	1.86736	-0.113562	0.188511	1.88241	-0.091465	0.181943	1.89235	-0.075377
1.92209	-0.135138	0.214099	1.95568	-0.093345	0.218432	1.87387	-0.145429	0.20147	1.86421	-0.138465	0.204884	1.84946	-0.137375	0.184755	1.87126	-0.114025	0.188606	1.88668	-0.092275	0.181865	1.89685	-0.076489
1.92558	-0.134976	0.214425	1.95931	-0.094838	0.219812	1.87722	-0.145095	0.201809	1.86754	-0.138107	0.205309	1.85254	-0.137161	0.185533	1.87514	-0.114431	0.188766	1.89087	-0.0931	0.181991	1.9013	-0.077634
1.92908	-0.134815	0.214742	1.96288	-0.096324	0.221269	1.88056	-0.144753	0.202141	1.87088	-0.137744	0.205762	1.8556	-0.13694	0.186367	1.87898	-0.114774	0.189021	1.89497	-0.093936	0.182344	1.90566	-0.078776
1.9326	-0.134652	0.215046	1.9664	-0.097799	0.222815	1.88391	-0.144403	0.202467	1.87422	-0.137374	0.20625	1.85865	-0.13671	0.187258	1.88274	-0.11505	0.189398	1.899	-0.094777	0.182922	1.90992	-0.07996
1.93612	-0.134489	0.21536	1.96987	-0.099263	0.224425	1.8873	-0.144071	0.202762	1.87756	-0.137	0.206774	1.86168	-0.13647	0.188207	1.8864	-0.115262	0.189913	1.90294	-0.095615	0.18373	1.91409	-0.081185
1.93966	-0.134327	0.215689	1.97328	-0.100708	0.226108	1.89067	-0.143758	0.203139	1.88091	-0.136622	0.207333	1.86471	-0.136218	0.189213	1.88995	-0.11542	0.190585	1.9068	-0.096452	0.184783	1.91814	-0.082389
1.94321	-0.134155	0.216005	1.97665	-0.102134	0.227854	1.89402	-0.143302	0.203402	1.88428	-0.136243	0.207927	1.86774	-0.135953	0.190277	1.8934	-0.115532	0.191405	1.91057	-0.097273	0.186041	1.9221	-0.083531
1.94677	-0.133982	0.216311	1.97995	-0.10354	0.229634	1.89739	-0.142917	0.203701	1.88765	-0.135866	0.208554	1.87077	-0.135671	0.191398	1.89676	-0.115622	0.192381	1.91426	-0.09807	0.187475	1.92596	-0.084635
1.95032	-0.133814	0.216622	1.98322	-0.104927	0.231424	1.90078	-0.142523	0.203993	1.89104	-0.135492	0.209215	1.87381	-0.135372	0.192578	1.90004	-0.115698	0.193494	1.91785	-0.098848	0.189103	1.92975	-0.085713
1.95388	-0.13365	0.216935	1.98644	-0.106293	0.233226	1.90417	-0.142121	0.204279	1.89444	-0.135123	0.20991	1.87685	-0.135053	0.193815	1.90326	-0.115786	0.194738	1.92134	-0.099574	0.190773	1.9334	-0.086746
1.95746	-0.133491	0.217247	1.98962	-0.107642	0.235022	1.90756	-0.141711	0.204559	1.89785	-0.134761	0.210637	1.87991	-0.134721	0.195109	1.90645	-0.115891	0.19609	1.92475	-0.100248	0.192456	1.93692	-0.087771
1.96104	-0.133307	0.217535	1.99275	-0.108954	0.237009	1.91097	-0.141291	0.204832	1.90129	-0.134408	0.211396	1.88299	-0.134354	0.196465	1.90962	-0.116006	0.197496	1.92808	-0.100912	0.19428	1.94033	-0.088777
1.96461	-0.133103	0.217803	1.99586	-0.110228	0.239179	1.91438	-0.140864	0.205099	1.90474	-0.134066	0.212187	1.88609	-0.133956	0.197877	1.91276	-0.116142	0.198955	1.93134	-0.10157	0.196221	1.94365	-0.089721
1.96822	-0.133024	0.218085	1.99893	-0.111476	0.241348	1.91778	-0.1404	0.205383	1.90822	-0.133738	0.213009	1.8892	-0.13355	0.199347	1.91589	-0.116299	0.200463	1.93453	-0.102222	0.198174	1.94684	-0.090583
1.97188	-0.133071	0.218379	2.00198	-0.112705	0.243508	1.9212	-0.139901	0.205572	1.91171	-0.133418	0.213845	1.89234	-0.133138	0.200867	1.91901	-0.116474	0.202007	1.93766	-0.102865	0.200089	1.94995	-0.091424
1.9755	-0.133018	0.218641	2.00499	-0.113905	0.245699	1.92466	-0.139529	0.205861	1.91524	-0.133126	0.214737	1.8955	-0.132713	0.202404	1.92212	-0.116663	0.203589	1.94074	-0.103498	0.20193	1.95298	-0.092307
1.9791	-0.132856	0.218867	2.00799	-0.115077	0.247949	1.92811	-0.139069	0.206101	1.9188	-0.132859	0.215682	1.89869	-0.132278	0.203952	1.92519	-0.116848	0.205192	1.94378	-0.104122	0.203695	1.95594	-0.093205
1.9827	-0.132696	0.21909	2.01095	-0.116215	0.250179	1.93157	-0.138602	0.206334	1.92237	-0.132596	0.216603	1.90191	-0.131841	0.205499	1.92825	-0.117025	0.206821	1.94679	-0.104721	0.205336	1.95878	-0.093992
1.98629	-0.132537	0.219316	2.01389	-0.117324	0.252387	1.93503	-0.138127	0.20656	1.92597	-0.132336	0.217499	1.90515	-0.131405	0.207037	1.93127	-0.117176	0.208463	1.94977	-0.105326	0.206991	1.9616	-0.094684
1.98991	-0.132443	0.219556	2.01684	-0.11839	0.25464	1.93851	-0.137645	0.206778	1.92958	-0.132061	0.218332	1.90843	-0.130968	0.208552	1.93426	-0.117299	0.210126	1.95272	-0.105931	0.20868	1.96434	-0.095393
1.99355	-0.132445	0.219832	2.01979	-0.119434	0.256741	1.942	-0.137157	0.206988	1.93322	-0.131768	0.219098	1.91173	-0.130551	0.21003	1.93724	-0.117406	0.211855	1.95564	-0.106494	0.210278	1.96699	-0.096128
1.99718	-0.132421	0.220085	2.02271	-0.120452	0.258583	1.94549	-0.136662	0.207188	1.93687	-0.131476	0.219818	1.91506	-0.13016	0.211458	1.94018	-0.117491	0.213645	1.9585	-0.107014	0.211814	1.96958	-0.096899
2.00075	-0.132228	0.22028	2.02562	-0.121434	0.26035	1.949	-0.13616	0.20738	1.94053	-0.131183	0.220487	1.91842	-0.129775	0.212829	1.94312	-0.117554	0.215403	1.96131	-0.107503	0.213428	1.97216	-0.097727
2.00429	-0.131905	0.220417	2.0285	-0.122363	0.262015	1.95251	-0.135654	0.20756	1.94421	-0.130892	0.221119	1.92181	-0.129393	0.214136	1.94601	-0.117602	0.217413	1.96406	-0.107963	0.215149	1.97471	-0.098588
2.00788	-0.131679	0.220539	2.03135	-0.123246	0.26353	1.95604	-0.135142	0.20773	1.94787	-0.130585	0.221669	1.92522	-0.129022	0.215406	1.94891	-0.117615	0.219579	1.96675	-0.108409	0.217056	1.97722	-0.09942
2.0115	-0.131569	0.22067	2.03417	-0.124076	0.264899	1.95957	-0.134625	0.207887	1.95155	-0.130267	0.2221	1.92867	-0.128668	0.216618	1.95179	-0.117616	0.221641	1.96937	-0.108854	0.219176	1.97967	-0.100217
2.01512	-0.131464	0.220776	2.03697	-0.124844	0.266176	1.96312	-0.134104	0.20803	1.95526	-0.12996	0.222484	1.93213	-0.128323	0.217779	1.95463	-0.117612	0.223742	1.97191	-0.109307	0.221521	1.98211	-0.101107
2.01873	-0.131364	0.22086	2.03979	-0.125549	0.267486	1.96668	-0.133579	0.208157	1.95896	-0.129629	0.222797	1.93562	-0.127985	0.21887	1.95745	-0.117613	0.225905	1.97436	-0.109781	0.224091	1.98449	-0.102077
2.02229	-0.131205	0.22091	2.04259	-0.126204	0.268759	1.97025	-0.133051	0.208268	1.96264	-0.129293	0.223072	1.93912	-0.127651	0.219902	1.96026	-0.117636	0.228165	1.97674	-0.110282	0.226867	1.98686	-0.103017
2.02582	-0.130991	0.220931	2.04539	-0.126769	0.269959	1.97382	-0.13252	0.20836	1.96631	-0.128979	0.223352	1.94264	-0.127316	0.220857	1.96303	-0.11773	0.230403	1.97904	-0.110816	0.229817	1.98924	-0.103921
2.02936	-0.130844	0.22098	2.04821	-0.127249	0.271189	1.97741	-0.131987	0.208432	1.96999	-0.128667	0.223615	1.94617	-0.126973	0.221747	1.96577	-0.117866	0.23262	1.98128	-0.111387	0.232899	1.99161	-0.104777
2.0329	-0.130753	0.221035	2.05105	-0.127607	0.272419	1.98101	-0.131453	0.20848	1.97366	-0.128357	0.223839	1.9497	-0.12662	0.222551	1.96851	-0.118116	0.234882	1.98348	-0.111996	0.236057	1.99393	-0.105588
2.03642	-0.130675	0.221094	2.05393	-0.127858	0.273676	1.98462	-0.130917	0.208503	1.97735	-0.12805	0.224023	1.95325	-0.126259	0.223279	1.97122	-0.118512	0.236923	1.98564	-0.112643	0.239225	1.9962	-0.106377
2.03992	-0.130621	0.221176	2.05686	-0.127982	0.274974	1.98824	-0.130382	0.208498	1.98101	-0.127719	0.224146	1.95679	-0.125884	0.223906	1.9739	-0.118925	0.238493	1.98779	-0.113335	0.24233	1.99841	-0.107142
2.04341	-0.130571	0.221258	2.05984	-0.127985	0.276309	1.99187	-0.129848	0.208461	1.98462	-0.127358	0.224243	1.96034	-0.125492	0.224453	1.97663	-0.119513	0.240145	1.98995	-0.114049	0.245271	2.00058	-0.107894
2.04689	-0.130513	0.221324	2.06287	-0.127901	0.277768	1.99551	-0.129315	0.20839	1.98822	-0.126921	0.224275	1.96387	-0.125087	0.224918	1.97939	-0.12016	0.24147	1.99216	-0.114829	0.247974	2.0027	-0.108633
2.0504	-0.130456	0.221393	2.06594	-0.127712	0.279207	1.99917	-0.128763	0.208288	1.99182	-0.126337	0.224101	1.9674	-0.124672	0.225304	1.98223	-0.120926	0.242638	1.99441	-0.115653	0.250314	2.00479	-0.109372
2.05391	-0.130407	0.221448	2.06901	-0.127302	0.280483	2.00277	-0.128248	0.208087	1.99542	-0.125854	0.224056	1.97093	-0.12424	0.225591	1.98511	-0.121814	0.243665	1.99671	-0.116514	0.252287	2.00686	-0.110113
2.05742	-0.130345	0.221499	2.07212	-0.126856	0.281826	2.0065	-0.127771	0.207974	1.99904	-0.125349	0.223961	1.97444	-0.123795	0.225783	1.98803	-0.122632	0.24442	1.9991	-0.117316	0.253717	2.00887	-0.110864
2.06095	-0.13027	0.221541	2.07525	-0.126291	0.28309	2.01017	-0.127214	0.207686	2.00264	-0.124784	0.223769	1.97795	-0.12334	0.225883	1.99104	-0.123477	0.245054	2.00158	-0.118056	0.254618	2.01086	-0.111623
2.06448	-0.130183	0.221563	2.07842	-0.125634	0.284365	2.01387	-0.126739	0.207484	2.00623	-0.124183	0.223527	1.98145	-0.122878	0.225913	1.9941	-0.124233	0.24553	2.00414	-0.118729	0.255173	2.01277	-0.11239
2.06801	-0.130102	0.221617	2.08157	-0.124952	0.285784	2.01758	-0.126302	0.207321	2.00981	-0.123543	0.223233	1.98494	-0.122404	0.22585	1.99723	-0.124836	0.245812	2.00681	-0.119302	0.255383	2.0147	-0.113191
2.07154	-0.130019	0.221658	2.08475	-0.124089	0.287003	2.02129	-0.125908	0.20721	2.0134	-0.12289	0.222906	1.98843	-0.121919	0.225702	2.00043	-0.125417	0.246231	2.00956	-0.119748	0.255311	2.01668	-0.113981
2.07506	-0.129942	0.221692	2.0879	-0.12299	0.287969	2.02501	-0.125555	0.207157	2.01702	-0.122224	0.222543	1.99191	-0.121419	0.225471	2.00365	-0.125778	0.246478	2.01242	-0.120068	0.255053	2.01878	-0.114734
2.0786	-0.129844	0.221701	2.09106	-0.121669	0.288699	2.02872	-0.125238	0.207163	2.02061	-0.121591	0.22218	1.99539	-0.120905	0.22515	2.0069	-0.126011	0.246801	2.01535	-0.120198	0.254683	2.02104	-0.115468
2.08211	-0.129763	0.221719	2.09417	-0.120194	0.289256	2.03243	-0.124968	0.207211	2.02421	-0.121093	0.221981	1.99886	-0.120374	0.224744	2.01016	-0.126031	0.246993	2.01836	-0.120143	0.254329	2.02346	-0.116111
2.08563	-0.129653	0.221712	2.09726	-0.11861	0.289712	2.03619	-0.12468	0.207353	2.02781	-0.120483	0.221608	2.00233	-0.119839	0.224288	2.01343	-0.125806	0.246986	2.02146	-0.11989	0.254006	2.02603	-0.116555
2.08915	-0.129561	0.22172	2.10032	-0.116839	0.289982	2.03982	-0.124354	0.207375	2.03139	-0.119853	0.221194	2.0058	-0.119294	0.223793	2.01676	-0.125467	0.247011	2.02462	-0.11952	0.253908	2.02876	-0.116802
2.09267	-0.129483	0.221727	2.10336	-0.114947	0.290162	2.04351	-0.124061	0.207487	2.03497	-0.119244	0.220789	2.00928	-0.118732	0.223246	2.0201	-0.124934	0.246901	2.02784	-0.119025	0.254049	2.0316	-0.116788
2.09617	-0.129409	0.221745	2.10639	-0.112957	0.290223	2.04715	-0.123705	0.207469	2.03855	-0.118631	0.220365	2.01276	-0.118148	0.222638	2.02347	-0.124248	0.246715	2.03111	-0.118395	0.254283	2.03462	-0.116512
2.09969	-0.12934	0.221747	2.10945	-0.110779	0.290052	2.0508	-0.123216	0.207229	2.04212	-0.118017	0.219924	2.01625	-0.117547	0.222009	2.02686	-0.12342	0.246465	2.03444	-0.117662	0.254664	2.03778	-0.115972

## Sheet: Bat 1 Wingbeat 2
Shoulder_X	Shoulder_Y	Shoulder_Z	Wrist_X	Wrist_Y	Wrist_Z	Hip_X	Hip_Y	Hip_Z	Knee_X	Knee_Y	Knee_Z	Ankle_X	Ankle_Y	Ankle_Z	TE1_X	TE1_Y	TE1_Z	TE2_X	TE2_Y	TE2_Z	TE3_X	TE3_Y
0.302391	-0.239708	0.207251	0.312599	-0.2175	0.277708	0.248143	-0.24221	0.20193	0.239212	-0.244305	0.216237	0.215666	-0.247609	0.216169	0.231997	-0.244972	0.238011	0.239592	-0.238803	0.254192	0.241113	-0.23032
0.306709	-0.239856	0.207293	0.316552	-0.2161	0.277661	0.252568	-0.242311	0.201774	0.243477	-0.244291	0.21577	0.219854	-0.247578	0.215422	0.236021	-0.24432	0.237922	0.243657	-0.23777	0.254403	0.245152	-0.229346
0.311068	-0.240061	0.207404	0.320513	-0.214641	0.277516	0.256987	-0.24241	0.201615	0.247744	-0.244283	0.215309	0.224052	-0.247523	0.214668	0.240038	-0.243597	0.237803	0.247685	-0.236764	0.25468	0.24915	-0.228285
0.315439	-0.240269	0.207459	0.32448	-0.21313	0.277266	0.261398	-0.242508	0.201454	0.252011	-0.244279	0.214857	0.228263	-0.247445	0.213907	0.244053	-0.24291	0.237739	0.251686	-0.235685	0.254908	0.253148	-0.227235
0.319798	-0.240417	0.207399	0.328448	-0.211577	0.276916	0.265802	-0.242604	0.201292	0.256281	-0.244282	0.214416	0.232487	-0.247338	0.213151	0.248092	-0.242257	0.237634	0.255741	-0.234662	0.255234	0.257121	-0.226191
0.324125	-0.240484	0.207293	0.332425	-0.209983	0.276493	0.270222	-0.24271	0.201028	0.260588	-0.244298	0.21402	0.236722	-0.247206	0.212408	0.252123	-0.241633	0.237616	0.259729	-0.233659	0.255507	0.261062	-0.225166
0.32843	-0.240544	0.207225	0.336416	-0.20836	0.27599	0.274675	-0.242755	0.200788	0.264869	-0.244461	0.213617	0.240966	-0.247047	0.211693	0.256154	-0.240959	0.237512	0.263686	-0.232673	0.255676	0.265028	-0.224108
0.332724	-0.240663	0.207215	0.340396	-0.206769	0.275447	0.279115	-0.242805	0.20063	0.269078	-0.244418	0.213216	0.24522	-0.246868	0.211016	0.260166	-0.24036	0.237414	0.267654	-0.231766	0.255902	0.269035	-0.223026
0.337007	-0.24078	0.20717	0.344381	-0.2052	0.274829	0.283502	-0.242862	0.20038	0.273407	-0.244461	0.212808	0.249486	-0.246665	0.210382	0.264211	-0.239788	0.237284	0.271633	-0.230878	0.256011	0.273061	-0.221963
0.341302	-0.240821	0.207028	0.34839	-0.203639	0.27415	0.287867	-0.242961	0.200219	0.277695	-0.244503	0.21245	0.253764	-0.246442	0.209781	0.268354	-0.239247	0.237164	0.275637	-0.230039	0.25607	0.27711	-0.220878
0.345584	-0.240815	0.206912	0.352431	-0.202097	0.273397	0.292226	-0.243061	0.20006	0.281987	-0.244554	0.212114	0.258058	-0.246194	0.209227	0.272508	-0.238664	0.23695	0.279679	-0.22917	0.25608	0.281193	-0.219716
0.349831	-0.24079	0.206853	0.356495	-0.200576	0.272593	0.296578	-0.243165	0.199905	0.286285	-0.244615	0.2118	0.262359	-0.24593	0.208719	0.276722	-0.238121	0.236704	0.283791	-0.228222	0.255909	0.285327	-0.218561
0.354067	-0.240854	0.206862	0.360593	-0.199092	0.271732	0.300923	-0.243273	0.199754	0.290587	-0.244686	0.21151	0.266673	-0.245642	0.208252	0.280953	-0.237501	0.236444	0.287959	-0.227224	0.255572	0.289514	-0.217293
0.358314	-0.241071	0.206998	0.364732	-0.197632	0.270809	0.305263	-0.243385	0.199608	0.294893	-0.244768	0.211243	0.270998	-0.245337	0.207812	0.285247	-0.236783	0.236067	0.29221	-0.226187	0.255175	0.293749	-0.215947
0.362574	-0.241286	0.207147	0.368921	-0.196216	0.269833	0.309596	-0.243503	0.199468	0.299205	-0.244861	0.211001	0.275334	-0.245019	0.207411	0.289587	-0.236001	0.235613	0.296535	-0.225066	0.254683	0.298036	-0.214571
0.366833	-0.241424	0.207225	0.373156	-0.194833	0.268811	0.313908	-0.243669	0.199405	0.303521	-0.24491	0.210788	0.279682	-0.244689	0.207032	0.293962	-0.235157	0.235135	0.300918	-0.223919	0.254207	0.302355	-0.213182
0.3711	-0.241603	0.207311	0.377449	-0.19349	0.267703	0.318263	-0.243831	0.19938	0.307853	-0.24503	0.210481	0.284048	-0.244355	0.206675	0.298383	-0.234293	0.234675	0.305309	-0.222723	0.25365	0.306677	-0.211762
0.375375	-0.241884	0.207495	0.381785	-0.1922	0.266544	0.322654	-0.244051	0.19938	0.312126	-0.24512	0.210483	0.288428	-0.244019	0.206335	0.302791	-0.233383	0.234192	0.309689	-0.221503	0.253136	0.310995	-0.210295
0.379642	-0.242194	0.207742	0.386178	-0.190974	0.265333	0.326997	-0.244244	0.199396	0.316438	-0.245241	0.21027	0.292823	-0.243686	0.206014	0.307187	-0.232479	0.233764	0.31409	-0.22027	0.252597	0.31537	-0.208808
0.383924	-0.242503	0.207928	0.390619	-0.189803	0.264084	0.33131	-0.244401	0.1993	0.320765	-0.245391	0.210155	0.297231	-0.243358	0.205702	0.311567	-0.231595	0.233383	0.318456	-0.219076	0.252054	0.319761	-0.207373
0.388198	-0.242815	0.208063	0.395112	-0.188699	0.262776	0.33562	-0.244567	0.199215	0.325093	-0.245554	0.210064	0.301653	-0.243041	0.205388	0.315915	-0.230735	0.233024	0.322815	-0.217903	0.251586	0.324149	-0.205918
0.392441	-0.243022	0.208135	0.399645	-0.187647	0.261416	0.339927	-0.244744	0.199143	0.329422	-0.245729	0.209997	0.306086	-0.242744	0.20508	0.320262	-0.229989	0.232679	0.32717	-0.216792	0.251121	0.328565	-0.204486
0.396687	-0.243157	0.208124	0.404228	-0.186667	0.259995	0.344233	-0.244932	0.199083	0.33375	-0.245916	0.209955	0.31053	-0.242478	0.204779	0.32458	-0.229327	0.232366	0.331531	-0.21569	0.250641	0.333006	-0.203084
0.400935	-0.243373	0.208143	0.40885	-0.185739	0.258509	0.348537	-0.245132	0.199037	0.338076	-0.246115	0.209936	0.314985	-0.242237	0.204475	0.328908	-0.228721	0.23209	0.335878	-0.214621	0.250074	0.337467	-0.20166
0.405178	-0.243686	0.208277	0.413516	-0.184877	0.256938	0.352841	-0.245344	0.199006	0.3424	-0.246325	0.209939	0.319445	-0.242031	0.204166	0.333235	-0.228163	0.23181	0.340257	-0.213571	0.249461	0.341991	-0.200256
0.409408	-0.243978	0.208448	0.418213	-0.184072	0.255321	0.357089	-0.245562	0.198948	0.346737	-0.246546	0.210039	0.323903	-0.241852	0.203853	0.337567	-0.227603	0.231436	0.344679	-0.212502	0.248706	0.346557	-0.19887
0.41366	-0.244193	0.20857	0.422948	-0.183341	0.253656	0.361307	-0.245757	0.198918	0.35107	-0.246769	0.209842	0.328371	-0.241716	0.203529	0.34195	-0.227047	0.230993	0.349164	-0.211457	0.247894	0.351178	-0.197508
0.41795	-0.244403	0.208682	0.427706	-0.18267	0.251941	0.365517	-0.246035	0.198892	0.355357	-0.247059	0.21016	0.332845	-0.241618	0.20319	0.346364	-0.226485	0.230463	0.353691	-0.210411	0.247005	0.355823	-0.196167
0.422232	-0.244638	0.208809	0.43249	-0.182085	0.250182	0.369707	-0.246357	0.199141	0.359719	-0.247311	0.210173	0.337313	-0.241565	0.202851	0.350804	-0.22591	0.229856	0.35828	-0.209379	0.246007	0.360481	-0.194816
0.426528	-0.244892	0.208942	0.437294	-0.181574	0.2484	0.374012	-0.246632	0.199187	0.364019	-0.247577	0.210272	0.341773	-0.241552	0.202521	0.355263	-0.225321	0.229191	0.362874	-0.208352	0.244952	0.365192	-0.193509
0.43085	-0.245134	0.209036	0.442128	-0.181153	0.24658	0.378318	-0.246921	0.19925	0.368312	-0.247853	0.210387	0.346233	-0.241586	0.202192	0.35975	-0.224709	0.228464	0.367463	-0.207297	0.24384	0.369918	-0.192233
0.435166	-0.245329	0.209111	0.44698	-0.180802	0.244726	0.382626	-0.247222	0.19933	0.372597	-0.248137	0.210516	0.350689	-0.241657	0.201862	0.364261	-0.224089	0.227698	0.372043	-0.206282	0.2427	0.374668	-0.190983
0.439467	-0.245557	0.209274	0.451852	-0.180544	0.242846	0.386936	-0.247536	0.199427	0.376875	-0.24843	0.210658	0.355145	-0.241782	0.201539	0.36877	-0.223487	0.22684	0.376653	-0.205286	0.241541	0.37944	-0.189756
0.443762	-0.245803	0.209442	0.456739	-0.180367	0.240957	0.391071	-0.247848	0.199402	0.381145	-0.24873	0.21081	0.359605	-0.241954	0.201223	0.373278	-0.222895	0.225915	0.381277	-0.204322	0.240225	0.384229	-0.188552
0.448	-0.246055	0.209558	0.461642	-0.180291	0.239064	0.395384	-0.248187	0.199532	0.385407	-0.249037	0.210973	0.364055	-0.242158	0.200924	0.377802	-0.222372	0.225044	0.385918	-0.203413	0.238964	0.389033	-0.187397
0.452148	-0.24637	0.209707	0.466557	-0.1803	0.237173	0.3997	-0.248537	0.199679	0.38965	-0.249387	0.211249	0.368487	-0.242381	0.200649	0.38231	-0.221893	0.224154	0.390562	-0.202551	0.237641	0.393865	-0.18629
0.45627	-0.246726	0.209909	0.471482	-0.180419	0.235301	0.40417	-0.248662	0.199597	0.393899	-0.249722	0.211226	0.3729	-0.24263	0.200408	0.386816	-0.221459	0.223283	0.395192	-0.201723	0.236319	0.39871	-0.185222
0.460413	-0.247093	0.210136	0.476417	-0.180623	0.233442	0.408675	-0.248918	0.1994	0.398065	-0.250042	0.211578	0.377308	-0.2429	0.200185	0.391301	-0.221065	0.222386	0.399826	-0.200936	0.234947	0.403608	-0.184202
0.464557	-0.247476	0.210369	0.481363	-0.180931	0.231611	0.41305	-0.249294	0.199616	0.402352	-0.250374	0.211676	0.381712	-0.2432	0.199983	0.39579	-0.220734	0.221522	0.404506	-0.200199	0.233482	0.4085	-0.183266
0.468689	-0.247908	0.210651	0.486311	-0.181326	0.229822	0.417375	-0.249685	0.199827	0.40659	-0.250696	0.211866	0.386106	-0.243521	0.19981	0.400274	-0.220468	0.22067	0.409218	-0.199565	0.23198	0.413432	-0.1824
0.472824	-0.248387	0.21099	0.491267	-0.181824	0.22809	0.421701	-0.250084	0.200052	0.410829	-0.251015	0.212058	0.39049	-0.243863	0.199669	0.404775	-0.220227	0.219776	0.41397	-0.19898	0.230443	0.418382	-0.181604
0.476969	-0.248831	0.21128	0.496228	-0.182402	0.22641	0.42603	-0.25049	0.20029	0.41507	-0.251331	0.21225	0.394864	-0.244209	0.199554	0.409293	-0.220045	0.218928	0.418729	-0.198464	0.228827	0.423375	-0.18092
0.481122	-0.249236	0.211512	0.50119	-0.183082	0.224804	0.430537	-0.250917	0.200681	0.419319	-0.251642	0.212442	0.399224	-0.244553	0.199463	0.413833	-0.219912	0.218048	0.423498	-0.198037	0.227269	0.42838	-0.180333
0.485335	-0.249613	0.211742	0.50615	-0.183842	0.223266	0.434869	-0.251336	0.200945	0.423577	-0.251945	0.212634	0.403584	-0.244909	0.199387	0.418396	-0.219806	0.217111	0.428291	-0.197683	0.225634	0.43342	-0.179845
0.489608	-0.249967	0.21197	0.511113	-0.184694	0.221816	0.439203	-0.251759	0.201221	0.427851	-0.252237	0.212824	0.407945	-0.245284	0.199338	0.422965	-0.219728	0.216153	0.433111	-0.197394	0.223957	0.438479	-0.179466
0.493877	-0.250321	0.212178	0.516078	-0.18561	0.220434	0.443452	-0.252348	0.201672	0.43219	-0.252367	0.212977	0.412307	-0.245671	0.199308	0.427572	-0.219738	0.215203	0.437967	-0.197224	0.222225	0.443551	-0.179221
0.498142	-0.250675	0.212365	0.521043	-0.186609	0.219153	0.44777	-0.252801	0.202092	0.436532	-0.252731	0.213165	0.416672	-0.24607	0.199301	0.432227	-0.219812	0.214279	0.442845	-0.19713	0.220534	0.448612	-0.17911
0.502423	-0.251025	0.212553	0.526007	-0.187675	0.21796	0.452049	-0.253212	0.202289	0.440811	-0.252887	0.21341	0.421037	-0.246471	0.199315	0.43689	-0.219948	0.213356	0.447725	-0.197151	0.218863	0.453706	-0.179105
0.506724	-0.251368	0.21274	0.530968	-0.188814	0.216875	0.456373	-0.253772	0.202722	0.445224	-0.253168	0.213584	0.425397	-0.246881	0.199366	0.441576	-0.220134	0.212411	0.452639	-0.197282	0.217217	0.458822	-0.179221
0.511029	-0.251707	0.212916	0.535923	-0.190012	0.215885	0.46071	-0.254202	0.203041	0.449626	-0.25348	0.213843	0.429752	-0.247301	0.19945	0.446267	-0.220383	0.21153	0.457549	-0.197515	0.21557	0.463957	-0.179497
0.515345	-0.252046	0.213092	0.540866	-0.191276	0.215023	0.465047	-0.254629	0.203365	0.454045	-0.253813	0.214126	0.434103	-0.247732	0.199565	0.450934	-0.220713	0.210725	0.462467	-0.197835	0.213977	0.469108	-0.179899
0.519673	-0.252392	0.213276	0.545803	-0.192582	0.214266	0.469384	-0.255053	0.203692	0.458475	-0.254164	0.214431	0.438452	-0.248179	0.199714	0.455599	-0.221089	0.20997	0.467387	-0.198242	0.212438	0.474264	-0.180431
0.524006	-0.252743	0.213456	0.550728	-0.193939	0.213636	0.47372	-0.255472	0.204022	0.46291	-0.254532	0.214759	0.442797	-0.24864	0.199913	0.460239	-0.221507	0.209303	0.472289	-0.198749	0.210954	0.479411	-0.181056
0.528341	-0.253093	0.213632	0.555637	-0.195337	0.213115	0.478055	-0.255886	0.204353	0.467345	-0.254918	0.215108	0.447138	-0.249107	0.200146	0.464849	-0.222037	0.208813	0.477169	-0.199325	0.209513	0.484538	-0.181801
0.532687	-0.253441	0.213807	0.560523	-0.196773	0.212729	0.482389	-0.256292	0.204683	0.471767	-0.255425	0.215531	0.451473	-0.249583	0.200421	0.46944	-0.222574	0.208331	0.48193	-0.199979	0.208259	0.489681	-0.18265
0.537043	-0.253786	0.213981	0.565389	-0.198229	0.212447	0.486669	-0.256723	0.205046	0.476182	-0.255751	0.21582	0.455798	-0.250068	0.200734	0.474029	-0.223077	0.207802	0.486695	-0.200692	0.207024	0.494814	-0.183573
0.541407	-0.254129	0.21415	0.570226	-0.199702	0.21229	0.490974	-0.257178	0.205572	0.480647	-0.256277	0.216264	0.460109	-0.250558	0.201086	0.478581	-0.223612	0.207275	0.491458	-0.201479	0.205778	0.499951	-0.184589
0.545775	-0.254471	0.214316	0.575035	-0.201183	0.212238	0.495307	-0.257443	0.205807	0.484937	-0.256724	0.216886	0.46441	-0.251046	0.201462	0.483107	-0.224183	0.206811	0.496193	-0.202304	0.20469	0.505066	-0.185697
0.550153	-0.254818	0.214478	0.579813	-0.202675	0.212313	0.49963	-0.257818	0.206215	0.48929	-0.257035	0.217083	0.468703	-0.251534	0.20187	0.487605	-0.224833	0.206418	0.500923	-0.203186	0.203606	0.510179	-0.186857
0.554534	-0.255164	0.214623	0.584564	-0.204169	0.212484	0.503955	-0.258175	0.206522	0.493643	-0.257391	0.217436	0.472989	-0.252019	0.202311	0.492052	-0.225479	0.205942	0.505653	-0.204125	0.202564	0.515244	-0.188072
0.558917	-0.255512	0.214753	0.589279	-0.205658	0.212766	0.508277	-0.258521	0.20682	0.497988	-0.25773	0.217779	0.477263	-0.2525	0.202783	0.496471	-0.226148	0.205466	0.510363	-0.205112	0.201592	0.520295	-0.189336
0.56331	-0.255865	0.21488	0.593965	-0.207135	0.213133	0.512598	-0.258853	0.207108	0.502328	-0.258053	0.218111	0.481527	-0.252978	0.203272	0.500881	-0.22689	0.205106	0.515066	-0.206148	0.20077	0.525245	-0.190651
0.567715	-0.256219	0.215	0.598616	-0.208598	0.21361	0.516916	-0.259172	0.207384	0.506665	-0.258363	0.218433	0.48578	-0.253452	0.203783	0.505307	-0.227625	0.204781	0.519769	-0.207243	0.20006	0.530171	-0.192014
0.572124	-0.256576	0.215111	0.60324	-0.21005	0.214168	0.521233	-0.259477	0.207646	0.51101	-0.258605	0.218628	0.490025	-0.253918	0.204309	0.509731	-0.228369	0.204432	0.524567	-0.208351	0.199333	0.535072	-0.19342
0.576535	-0.256937	0.215209	0.607826	-0.211485	0.214817	0.525548	-0.259769	0.207894	0.515347	-0.258893	0.218929	0.494262	-0.254376	0.204853	0.514119	-0.229191	0.204285	0.529334	-0.209517	0.198736	0.539942	-0.194886
0.580951	-0.257303	0.215298	0.612383	-0.212907	0.215535	0.529893	-0.260008	0.208013	0.519642	-0.259167	0.21921	0.498496	-0.254829	0.205412	0.51854	-0.230027	0.204153	0.534091	-0.210696	0.198323	0.544779	-0.196351
0.585377	-0.257671	0.215376	0.616907	-0.214313	0.216334	0.534227	-0.26027	0.208206	0.52405	-0.259465	0.219283	0.502728	-0.255273	0.205984	0.522979	-0.230841	0.204061	0.538841	-0.211889	0.198036	0.549595	-0.197832
0.589809	-0.258038	0.215445	0.621402	-0.215703	0.21719	0.538581	-0.260482	0.208206	0.528415	-0.259848	0.219902	0.506957	-0.255708	0.206558	0.527409	-0.231662	0.204107	0.543546	-0.213091	0.197806	0.554357	-0.199317
0.594243	-0.258427	0.215527	0.625878	-0.217073	0.218046	0.542899	-0.26068	0.208319	0.532775	-0.260164	0.22015	0.511188	-0.256132	0.207136	0.531873	-0.232474	0.204177	0.548258	-0.214326	0.197817	0.559097	-0.200814
0.598681	-0.258835	0.215621	0.630341	-0.218431	0.218887	0.547213	-0.260909	0.208478	0.537135	-0.260424	0.220397	0.515423	-0.256549	0.20772	0.536353	-0.233312	0.204493	0.552921	-0.215539	0.198005	0.563797	-0.202286
0.603126	-0.259221	0.215698	0.634744	-0.219771	0.219776	0.551531	-0.261128	0.208615	0.541503	-0.260682	0.220632	0.519664	-0.256955	0.208303	0.540821	-0.234122	0.204654	0.557601	-0.216717	0.198235	0.568538	-0.203793
0.607574	-0.259588	0.215763	0.639092	-0.221093	0.220692	0.555852	-0.261338	0.208731	0.545879	-0.26094	0.220855	0.523911	-0.257351	0.20888	0.545284	-0.234917	0.204882	0.562237	-0.217918	0.198598	0.573262	-0.205272
0.612027	-0.259981	0.215834	0.64341	-0.222394	0.221683	0.560177	-0.261542	0.208825	0.550255	-0.261253	0.221183	0.528169	-0.257735	0.209448	0.549709	-0.235746	0.205235	0.566853	-0.219111	0.198955	0.577924	-0.206722
0.616486	-0.260398	0.215915	0.647709	-0.223678	0.222741	0.564509	-0.261741	0.208897	0.554647	-0.261463	0.221445	0.532437	-0.258108	0.210005	0.554152	-0.236567	0.205568	0.57145	-0.220313	0.199431	0.582558	-0.20814
0.620949	-0.260781	0.215968	0.651985	-0.224945	0.223848	0.568776	-0.261919	0.208903	0.559049	-0.261722	0.221632	0.536721	-0.25847	0.210553	0.558604	-0.237356	0.205985	0.576017	-0.2215	0.199938	0.587163	-0.209565
0.625412	-0.261133	0.215997	0.656242	-0.226195	0.224994	0.573067	-0.262146	0.208914	0.563449	-0.261919	0.221825	0.541018	-0.258823	0.211095	0.563023	-0.23818	0.206389	0.580564	-0.222674	0.200524	0.591688	-0.21097
0.629875	-0.261483	0.21602	0.660479	-0.227421	0.2262	0.577446	-0.262356	0.209069	0.567857	-0.262155	0.221719	0.545334	-0.259168	0.211622	0.567443	-0.239008	0.206844	0.585095	-0.223835	0.201377	0.596182	-0.212341
0.634342	-0.261808	0.216015	0.664686	-0.228625	0.227523	0.581846	-0.262627	0.209139	0.572243	-0.262347	0.221958	0.549663	-0.259506	0.212133	0.571898	-0.239831	0.207443	0.589568	-0.224951	0.20215	0.600627	-0.213668
0.638815	-0.26211	0.215986	0.668859	-0.229806	0.228951	0.586309	-0.262798	0.209046	0.576683	-0.262569	0.221942	0.554006	-0.259835	0.212628	0.576329	-0.240683	0.207936	0.594045	-0.22607	0.202952	0.605015	-0.214991
0.643293	-0.262432	0.215961	0.673044	-0.23097	0.230419	0.590755	-0.263001	0.209	0.581131	-0.262845	0.222064	0.558364	-0.260161	0.213113	0.580751	-0.241501	0.208633	0.598448	-0.227182	0.203848	0.609365	-0.216263
0.647769	-0.262745	0.215906	0.677243	-0.232113	0.231932	0.595224	-0.263224	0.208961	0.585586	-0.263125	0.222174	0.56274	-0.260485	0.213585	0.585174	-0.242298	0.209277	0.60285	-0.228252	0.204825	0.613655	-0.217507
0.652243	-0.263005	0.215802	0.68143	-0.23324	0.233441	0.599715	-0.26347	0.208935	0.59005	-0.263411	0.222269	0.567131	-0.26081	0.214049	0.58964	-0.243043	0.209937	0.607223	-0.22929	0.205915	0.617912	-0.218714
0.656717	-0.263283	0.215709	0.685599	-0.234345	0.234949	0.604224	-0.263743	0.208928	0.594523	-0.263749	0.222289	0.571537	-0.261134	0.214498	0.594054	-0.243768	0.210633	0.61153	-0.230297	0.207005	0.622115	-0.219904
0.661194	-0.263634	0.215663	0.689754	-0.23543	0.236473	0.60877	-0.264056	0.208985	0.598982	-0.263995	0.222325	0.575952	-0.261459	0.214932	0.598511	-0.244508	0.211529	0.615838	-0.231287	0.20826	0.626323	-0.221074
0.66562	-0.264001	0.215596	0.693892	-0.236491	0.238018	0.613353	-0.264333	0.209024	0.603468	-0.264295	0.222379	0.580381	-0.261787	0.215348	0.60297	-0.245232	0.21261	0.620085	-0.232248	0.209409	0.630524	-0.222229
0.669996	-0.264354	0.21549	0.698015	-0.237534	0.239562	0.617838	-0.264699	0.209034	0.607964	-0.264579	0.222501	0.584819	-0.262118	0.215755	0.607418	-0.245894	0.213618	0.62431	-0.233202	0.2106	0.634669	-0.223376
0.674467	-0.264717	0.215452	0.702123	-0.238563	0.241095	0.622351	-0.265031	0.209089	0.612542	-0.264951	0.222443	0.589265	-0.262452	0.216146	0.611833	-0.246559	0.214679	0.628512	-0.234153	0.211899	0.638805	-0.224517
0.679029	-0.265085	0.215479	0.706222	-0.23958	0.242632	0.626817	-0.26544	0.20924	0.617042	-0.265312	0.222738	0.593719	-0.262789	0.216521	0.61621	-0.247166	0.215767	0.632707	-0.235089	0.213241	0.642926	-0.225616
0.683561	-0.265405	0.215422	0.710309	-0.240583	0.244162	0.63131	-0.265832	0.209339	0.621569	-0.265655	0.222691	0.598181	-0.263134	0.216879	0.620592	-0.247786	0.216901	0.636866	-0.236024	0.21459	0.647018	-0.226687
0.688067	-0.265707	0.215314	0.714384	-0.241575	0.245681	0.635786	-0.266217	0.209425	0.626081	-0.265982	0.222673	0.602646	-0.263483	0.217221	0.624981	-0.248403	0.218108	0.64099	-0.236953	0.216011	0.651055	-0.227793
0.692592	-0.266061	0.21527	0.718446	-0.242547	0.247177	0.640245	-0.266588	0.20949	0.630595	-0.266315	0.222641	0.607113	-0.263842	0.217543	0.629289	-0.249037	0.219335	0.645076	-0.237871	0.217421	0.655076	-0.228878
0.697134	-0.266397	0.215232	0.7225	-0.243505	0.248646	0.644687	-0.266938	0.209526	0.635113	-0.266652	0.222594	0.611584	-0.264213	0.217851	0.633618	-0.249684	0.220628	0.649165	-0.238762	0.218845	0.659084	-0.229919
0.701604	-0.266716	0.215107	0.726544	-0.244447	0.250092	0.649166	-0.267267	0.209527	0.639651	-0.267044	0.222563	0.616055	-0.264594	0.21814	0.637835	-0.250359	0.221793	0.653201	-0.239678	0.220367	0.663034	-0.230969
0.706053	-0.267077	0.214964	0.730582	-0.245377	0.251507	0.653541	-0.267576	0.209501	0.644171	-0.267391	0.222487	0.620525	-0.264983	0.218413	0.642051	-0.251028	0.222832	0.65723	-0.240577	0.22193	0.666928	-0.232001
0.710659	-0.267477	0.214998	0.73461	-0.246281	0.252878	0.657943	-0.267853	0.20943	0.648692	-0.267742	0.222396	0.624991	-0.265381	0.218659	0.646251	-0.251751	0.223823	0.661263	-0.241459	0.223353	0.670821	-0.233025
0.715275	-0.267891	0.215102	0.738629	-0.247157	0.254215	0.662338	-0.268107	0.209323	0.653169	-0.268059	0.222295	0.629457	-0.265791	0.218887	0.650446	-0.252496	0.224867	0.665266	-0.24233	0.224898	0.674635	-0.234057
0.719799	-0.268242	0.215038	0.742651	-0.247997	0.255566	0.666727	-0.26834	0.209178	0.657689	-0.268425	0.222044	0.633922	-0.266215	0.219093	0.654688	-0.253276	0.22608	0.669181	-0.243235	0.226471	0.678405	-0.235073
0.724356	-0.268582	0.214956	0.74668	-0.248805	0.256942	0.671112	-0.268555	0.209	0.662187	-0.268767	0.221953	0.638386	-0.266647	0.219279	0.658867	-0.254084	0.227203	0.673109	-0.244142	0.227892	0.682132	-0.23613
0.728929	-0.26898	0.214953	0.750701	-0.249564	0.258266	0.675591	-0.268783	0.208813	0.666677	-0.269145	0.22179	0.642844	-0.267091	0.219445	0.662987	-0.254914	0.228297	0.676986	-0.245056	0.229442	0.685843	-0.237142
0.733475	-0.269363	0.214913	0.754717	-0.250285	0.259549	0.679978	-0.26897	0.208574	0.671189	-0.269514	0.221629	0.647297	-0.26754	0.219595	0.667077	-0.255793	0.229443	0.680844	-0.245992	0.231171	0.689504	-0.238168
0.737989	-0.269714	0.214791	0.758716	-0.250953	0.260729	0.684368	-0.26915	0.20831	0.675698	-0.269885	0.221454	0.651746	-0.267999	0.219713	0.671143	-0.256718	0.23051	0.684638	-0.247035	0.23296	0.693129	-0.239254
0.74256	-0.270029	0.21468	0.7627	-0.25157	0.261801	0.688811	-0.269277	0.207986	0.680202	-0.270259	0.221265	0.656194	-0.268468	0.219805	0.675171	-0.257683	0.231601	0.688443	-0.248098	0.234617	0.696678	-0.240313
0.747202	-0.270328	0.214629	0.766692	-0.252133	0.262891	0.693251	-0.269445	0.20768	0.684702	-0.270635	0.221063	0.660639	-0.268946	0.219863	0.679176	-0.25873	0.232729	0.692223	-0.249227	0.236377	0.700202	-0.241401
0.751739	-0.270615	0.214444	0.770694	-0.252655	0.264011	0.697659	-0.26962	0.207368	0.689197	-0.271012	0.220848	0.66508	-0.269429	0.219898	0.68318	-0.259808	0.233797	0.695909	-0.250389	0.238197	0.703678	-0.242492
0.756166	-0.27089	0.214121	0.774693	-0.253124	0.265075	0.702073	-0.269799	0.207049	0.693686	-0.271391	0.22062	0.66951	-0.269919	0.219909	0.687161	-0.260959	0.234801	0.699567	-0.251618	0.239933	0.707118	-0.243599
0.760584	-0.271232	0.213896	0.778674	-0.253547	0.266032	0.706492	-0.269985	0.206726	0.698169	-0.271771	0.22038	0.673929	-0.270414	0.219899	0.691114	-0.262143	0.235578	0.703227	-0.252834	0.241528	0.710507	-0.24477
0.765	-0.271626	0.213752	0.782641	-0.2539	0.266869	0.710915	-0.270178	0.206404	0.702645	-0.272151	0.220128	0.67834	-0.270909	0.219845	0.695124	-0.26337	0.236304	0.706857	-0.254166	0.243295	0.71388	-0.245942
0.76943	-0.272006	0.213593	0.786607	-0.254198	0.267662	0.715251	-0.27026	0.206007	0.70714	-0.272519	0.21988	0.682749	-0.271404	0.219749	0.699173	-0.26467	0.23694	0.710538	-0.255599	0.244778	0.717246	-0.247163
0.77385	-0.272366	0.213401	0.790567	-0.254426	0.268366	0.719562	-0.270524	0.205761	0.711602	-0.2729	0.219604	0.687147	-0.271898	0.219601	0.703303	-0.265977	0.237419	0.714254	-0.257124	0.246104	0.720623	-0.248438
0.778265	-0.272724	0.213222	0.794533	-0.254598	0.269046	0.723867	-0.270838	0.205478	0.716055	-0.27328	0.219318	0.691534	-0.272389	0.219417	0.707456	-0.267252	0.237725	0.718044	-0.258615	0.24728	0.724023	-0.24973
0.782681	-0.273068	0.21304	0.798516	-0.254704	0.269723	0.728236	-0.271114	0.205227	0.720512	-0.273708	0.219021	0.695902	-0.272867	0.219187	0.711706	-0.268377	0.237839	0.721858	-0.260093	0.248261	0.727477	-0.251037
0.787085	-0.27338	0.212806	0.802491	-0.25475	0.270273	0.732644	-0.27135	0.204948	0.724944	-0.274092	0.218837	0.700254	-0.273336	0.218916	0.715993	-0.269477	0.237882	0.72575	-0.261553	0.249029	0.730979	-0.252356
0.79149	-0.273726	0.212607	0.806458	-0.254723	0.270698	0.73704	-0.27159	0.204682	0.729373	-0.274411	0.218404	0.70459	-0.273787	0.218593	0.720291	-0.270474	0.23786	0.72974	-0.262992	0.249621	0.734564	-0.253655
0.795902	-0.274105	0.212447	0.810431	-0.254637	0.271084	0.741419	-0.271835	0.20443	0.733793	-0.274785	0.218078	0.708917	-0.274219	0.218222	0.724623	-0.271384	0.23767	0.733791	-0.264355	0.250046	0.738259	-0.254937
0.800295	-0.274481	0.212279	0.814412	-0.254478	0.271416	0.745779	-0.272081	0.204192	0.738204	-0.275158	0.217743	0.713232	-0.274624	0.217792	0.728958	-0.272218	0.23745	0.737934	-0.265642	0.250354	0.742048	-0.256115
0.804664	-0.274867	0.212123	0.818399	-0.254269	0.271707	0.750116	-0.272327	0.203965	0.742607	-0.275529	0.2174	0.717532	-0.275004	0.217326	0.733324	-0.272948	0.237147	0.742124	-0.266752	0.250522	0.745923	-0.257207
0.80901	-0.275184	0.211885	0.822391	-0.254001	0.271938	0.754609	-0.272623	0.203817	0.747	-0.275897	0.21705	0.721816	-0.275355	0.216808	0.737677	-0.273515	0.236786	0.746335	-0.267671	0.250575	0.74982	-0.258136
0.813359	-0.275437	0.211582	0.826395	-0.25369	0.272152	0.759241	-0.272762	0.203489	0.751384	-0.276262	0.216693	0.726091	-0.275675	0.216248	0.742001	-0.273958	0.236342	0.750566	-0.268388	0.250498	0.753775	-0.25893
0.817713	-0.275723	0.211326	0.830412	-0.253331	0.272349	0.763615	-0.272903	0.203267	0.755759	-0.276623	0.216329	0.730364	-0.275964	0.215636	0.746336	-0.274309	0.235983	0.754822	-0.26893	0.250371	0.757816	-0.259568
0.822066	-0.276057	0.21113	0.834433	-0.252934	0.272507	0.767841	-0.273133	0.203066	0.760115	-0.276933	0.215959	0.734639	-0.27623	0.214982	0.750641	-0.274661	0.235673	0.759088	-0.269297	0.250212	0.761916	-0.26008
0.826439	-0.276444	0.211016	0.838457	-0.252482	0.272601	0.77175	-0.273332	0.202811	0.764478	-0.277281	0.215461	0.738919	-0.276472	0.214293	0.75493	-0.274858	0.235265	0.76335	-0.269507	0.250038	0.766044	-0.260418
0.830819	-0.276818	0.210894	0.842487	-0.25199	0.27263	0.775697	-0.2737	0.202738	0.768826	-0.277691	0.215199	0.743202	-0.276695	0.21358	0.759229	-0.274989	0.234909	0.767635	-0.269557	0.249838	0.77018	-0.260619
0.835177	-0.277157	0.21074	0.846527	-0.251449	0.272586	0.780007	-0.273876	0.202467	0.773167	-0.278038	0.214815	0.747494	-0.276892	0.212835	0.763455	-0.275044	0.234571	0.77193	-0.269506	0.249654	0.774317	-0.26063
0.839537	-0.277499	0.210598	0.850577	-0.250873	0.272487	0.784224	-0.274082	0.202224	0.777499	-0.278381	0.214429	0.751796	-0.277071	0.212066	0.767723	-0.275061	0.234262	0.776199	-0.269341	0.249482	0.778479	-0.260508

## Sheet: Bat 1 Wingbeat 3
Shoulder_X	Shoulder_Y	Shoulder_Z	Wrist_X	Wrist_Y	Wrist_Z	Hip_X	Hip_Y	Hip_Z	Knee_X	Knee_Y	Knee_Z	Ankle_X	Ankle_Y	Ankle_Z	TE1_X	TE1_Y	TE1_Z	TE2_X	TE2_Y	TE2_Z	TE3_X	TE3_Y
0.293379	-0.235514	0.103314	0.303133	-0.203552	0.162336	0.243014	-0.245331	0.093847	0.232215	-0.247602	0.107393	0.208312	-0.25605	0.10718	0.225222	-0.247139	0.128681	0.233531	-0.236793	0.142366	0.234719	-0.224285
0.296938	-0.235639	0.103073	0.305855	-0.2023	0.162151	0.246501	-0.245427	0.093448	0.235719	-0.247655	0.106639	0.211759	-0.256111	0.106173	0.228563	-0.246671	0.128099	0.236665	-0.23602	0.14194	0.237311	-0.226373
0.30049	-0.235787	0.102847	0.308535	-0.20101	0.161847	0.250018	-0.245434	0.092985	0.239254	-0.247735	0.105921	0.215207	-0.256146	0.105176	0.23186	-0.246046	0.127467	0.239877	-0.235248	0.141697	0.240365	-0.225861
0.304032	-0.235945	0.102637	0.311181	-0.199679	0.161472	0.253548	-0.24549	0.092483	0.242752	-0.247814	0.105202	0.218658	-0.256131	0.104109	0.235043	-0.245358	0.126905	0.242975	-0.23442	0.141343	0.243371	-0.225299
0.307562	-0.236101	0.102438	0.313825	-0.198274	0.161044	0.257062	-0.245466	0.091963	0.246371	-0.247788	0.104413	0.222117	-0.256099	0.103013	0.238204	-0.244583	0.126348	0.246098	-0.233698	0.14125	0.246385	-0.224741
0.311079	-0.236241	0.102248	0.316469	-0.19679	0.16054	0.260693	-0.245452	0.091339	0.249943	-0.247849	0.103703	0.225584	-0.256046	0.101973	0.241353	-0.243823	0.125871	0.249058	-0.232919	0.14107	0.249303	-0.224127
0.314581	-0.236354	0.102065	0.319092	-0.195268	0.159886	0.26428	-0.24548	0.090775	0.253483	-0.247899	0.103035	0.22906	-0.255959	0.100983	0.244497	-0.243228	0.125633	0.252123	-0.232417	0.141317	0.252353	-0.223663
0.318076	-0.236439	0.101876	0.321701	-0.193714	0.159072	0.267896	-0.245492	0.090174	0.257058	-0.247938	0.102372	0.232556	-0.255839	0.100011	0.247613	-0.242695	0.125362	0.255072	-0.23189	0.14132	0.255261	-0.223045
0.321563	-0.236493	0.101676	0.32431	-0.192143	0.15818	0.271531	-0.245508	0.089574	0.260635	-0.247974	0.101736	0.236061	-0.255688	0.099071	0.250721	-0.24222	0.125102	0.258095	-0.231385	0.141476	0.258276	-0.22245
0.325045	-0.236538	0.101475	0.326924	-0.190559	0.157196	0.275181	-0.245531	0.088982	0.264213	-0.248008	0.101125	0.239559	-0.255489	0.098165	0.253826	-0.241796	0.124869	0.260992	-0.230733	0.141263	0.261167	-0.221671
0.328526	-0.236577	0.101268	0.329557	-0.188975	0.156213	0.278843	-0.245562	0.088406	0.267791	-0.248038	0.100537	0.243051	-0.255245	0.097237	0.256962	-0.241426	0.124547	0.264048	-0.230159	0.141203	0.264127	-0.220874
0.331999	-0.236618	0.101073	0.332221	-0.187398	0.155219	0.282513	-0.245602	0.087853	0.271369	-0.248061	0.099969	0.246551	-0.254971	0.096305	0.260194	-0.240995	0.124101	0.266978	-0.229391	0.140696	0.266981	-0.219873
0.335465	-0.236668	0.100888	0.334905	-0.18583	0.154165	0.286182	-0.245618	0.087322	0.274996	-0.248037	0.099383	0.250059	-0.254692	0.095447	0.263445	-0.240536	0.123479	0.270104	-0.228659	0.140408	0.269974	-0.218828
0.338937	-0.236719	0.100699	0.337621	-0.18428	0.153036	0.289871	-0.245721	0.086809	0.278517	-0.248099	0.098886	0.253574	-0.254396	0.094662	0.266792	-0.239987	0.122801	0.273162	-0.227696	0.139607	0.272883	-0.217582
0.342417	-0.236776	0.100508	0.340369	-0.182753	0.151856	0.293473	-0.245807	0.086407	0.282094	-0.248062	0.098339	0.2571	-0.254086	0.093863	0.270177	-0.239346	0.121948	0.276432	-0.226761	0.139004	0.275941	-0.216398
0.345902	-0.236858	0.100321	0.343163	-0.181258	0.150618	0.297133	-0.245856	0.085966	0.285706	-0.248026	0.097788	0.260644	-0.253769	0.093072	0.273648	-0.238643	0.121046	0.279603	-0.225621	0.137937	0.278861	-0.214963
0.349387	-0.236964	0.100152	0.345996	-0.179792	0.149335	0.300775	-0.245932	0.085592	0.289286	-0.247997	0.097274	0.264195	-0.253445	0.092321	0.277175	-0.237916	0.120184	0.282917	-0.224469	0.137094	0.281923	-0.213651
0.35287	-0.237091	0.100006	0.348888	-0.178366	0.147999	0.304406	-0.246014	0.085258	0.292862	-0.247966	0.096783	0.267754	-0.25312	0.09159	0.280695	-0.23719	0.119412	0.286113	-0.223227	0.136072	0.284808	-0.212129
0.356352	-0.237219	0.099874	0.351835	-0.176979	0.146624	0.308024	-0.246104	0.084962	0.296434	-0.247937	0.09632	0.271339	-0.252811	0.090879	0.284179	-0.236406	0.118573	0.289372	-0.222057	0.135375	0.287823	-0.210684
0.359833	-0.237339	0.099752	0.35488	-0.175619	0.145175	0.311627	-0.2462	0.084706	0.300001	-0.247911	0.095887	0.274937	-0.252526	0.090245	0.287595	-0.235661	0.117924	0.292476	-0.220918	0.134586	0.290747	-0.209133
0.363321	-0.237449	0.099627	0.358015	-0.174277	0.143666	0.315216	-0.246304	0.084487	0.303564	-0.247891	0.095488	0.278534	-0.252249	0.089671	0.290889	-0.235038	0.117416	0.295685	-0.219984	0.134285	0.293795	-0.207658
0.366812	-0.237557	0.099508	0.361232	-0.17301	0.142138	0.318789	-0.246415	0.084307	0.307121	-0.247878	0.095125	0.282147	-0.251976	0.089112	0.294204	-0.234482	0.117121	0.298686	-0.21889	0.133683	0.296702	-0.206036
0.370297	-0.237677	0.099413	0.36452	-0.171808	0.140607	0.322358	-0.246523	0.08416	0.310672	-0.247875	0.0948	0.285777	-0.25172	0.088571	0.297415	-0.234002	0.116863	0.30176	-0.217892	0.133401	0.299736	-0.204563
0.373776	-0.237807	0.099333	0.367905	-0.170672	0.138995	0.325899	-0.246648	0.084052	0.314216	-0.247883	0.094516	0.289404	-0.251479	0.08808	0.300631	-0.233548	0.116668	0.304705	-0.216782	0.132844	0.302674	-0.202885
0.377255	-0.237933	0.099258	0.371374	-0.169592	0.137309	0.329423	-0.24678	0.083979	0.317755	-0.247901	0.094273	0.293022	-0.251248	0.087616	0.303833	-0.233103	0.116414	0.307831	-0.215774	0.132562	0.305831	-0.201386
0.380727	-0.238061	0.099216	0.374935	-0.1686	0.135601	0.332932	-0.246918	0.08394	0.321287	-0.247932	0.094072	0.296636	-0.251056	0.087217	0.307035	-0.232563	0.11617	0.310879	-0.214681	0.131816	0.308911	-0.199677
0.384194	-0.238193	0.099202	0.378569	-0.167681	0.133877	0.336425	-0.247063	0.083933	0.324813	-0.247976	0.093914	0.300246	-0.250899	0.086903	0.310281	-0.231966	0.115703	0.314137	-0.213715	0.131244	0.312253	-0.198206
0.387655	-0.238319	0.099195	0.3823	-0.166845	0.132076	0.339903	-0.247215	0.083959	0.328332	-0.248032	0.093799	0.303843	-0.250789	0.086654	0.313656	-0.231331	0.115201	0.317389	-0.212527	0.130152	0.315555	-0.196645
0.391109	-0.238447	0.099198	0.386082	-0.166104	0.130232	0.343369	-0.247351	0.083967	0.33182	-0.248124	0.09374	0.307439	-0.250719	0.086413	0.31711	-0.230639	0.114572	0.32086	-0.211301	0.129015	0.319079	-0.195246
0.394568	-0.238596	0.099204	0.389936	-0.165492	0.128442	0.346824	-0.247529	0.084099	0.335353	-0.248184	0.093696	0.311017	-0.250675	0.086197	0.320667	-0.229873	0.113819	0.324301	-0.21002	0.127498	0.322623	-0.193807
0.398036	-0.23876	0.099201	0.393868	-0.164954	0.126663	0.350262	-0.247697	0.084212	0.338853	-0.24828	0.093708	0.314557	-0.25066	0.08605	0.324238	-0.229062	0.112933	0.328003	-0.208971	0.126269	0.3264	-0.1926
0.401501	-0.238927	0.09922	0.397911	-0.164528	0.124872	0.35369	-0.247871	0.084352	0.342347	-0.248389	0.09376	0.318087	-0.250693	0.086049	0.32791	-0.228254	0.112024	0.331696	-0.207807	0.124683	0.330107	-0.191283
0.404961	-0.239099	0.099272	0.40204	-0.164213	0.123146	0.357107	-0.248049	0.084517	0.345835	-0.24851	0.093853	0.321625	-0.250774	0.086157	0.331585	-0.227473	0.111112	0.335556	-0.206731	0.123303	0.33401	-0.19019
0.408418	-0.239275	0.099344	0.406226	-0.163988	0.121397	0.360516	-0.248231	0.084705	0.349318	-0.248642	0.093983	0.325131	-0.250911	0.086283	0.335308	-0.226726	0.110244	0.339342	-0.205643	0.121739	0.337856	-0.189004
0.411877	-0.23945	0.099408	0.410461	-0.16382	0.119572	0.363917	-0.248417	0.084916	0.352795	-0.248786	0.09415	0.328598	-0.251072	0.086389	0.339016	-0.22608	0.109435	0.343294	-0.204772	0.12054	0.341907	-0.188037
0.415339	-0.239617	0.099454	0.414778	-0.16376	0.117768	0.367311	-0.248607	0.085148	0.356267	-0.24894	0.094353	0.332039	-0.25123	0.086494	0.342722	-0.225507	0.108777	0.347109	-0.20379	0.119091	0.34591	-0.187002
0.418804	-0.239785	0.099501	0.419156	-0.163799	0.116044	0.370701	-0.2488	0.0854	0.359735	-0.249103	0.094588	0.335464	-0.251375	0.086615	0.346385	-0.224968	0.108092	0.351022	-0.203045	0.118074	0.350044	-0.186124
0.422272	-0.239961	0.099565	0.423602	-0.163955	0.114399	0.374084	-0.249017	0.085717	0.363224	-0.249253	0.094842	0.338878	-0.251523	0.086816	0.350044	-0.224493	0.107497	0.354846	-0.202318	0.117032	0.35409	-0.185189
0.425729	-0.240125	0.099652	0.428096	-0.164195	0.112737	0.377464	-0.249199	0.085956	0.366658	-0.249456	0.095153	0.3423	-0.251691	0.087081	0.353667	-0.224088	0.107019	0.358758	-0.201564	0.116108	0.35824	-0.18435
0.429177	-0.240267	0.09976	0.432629	-0.164541	0.111069	0.380846	-0.249399	0.086256	0.370114	-0.249642	0.095476	0.345722	-0.25186	0.087379	0.357308	-0.223706	0.106619	0.362606	-0.200779	0.115037	0.362307	-0.183461
0.432628	-0.240397	0.099856	0.437169	-0.164955	0.109419	0.384228	-0.2496	0.086571	0.373568	-0.249834	0.095825	0.349116	-0.25201	0.087636	0.360925	-0.223347	0.10622	0.366545	-0.200138	0.114189	0.36656	-0.182714
0.436076	-0.24052	0.099964	0.441723	-0.16544	0.107798	0.387611	-0.249802	0.086897	0.37702	-0.25003	0.096197	0.35248	-0.252162	0.087894	0.364585	-0.223048	0.105878	0.370421	-0.199532	0.113154	0.37073	-0.181895
0.439518	-0.240638	0.100095	0.446319	-0.166018	0.106295	0.390996	-0.250005	0.087235	0.38047	-0.250229	0.096589	0.355855	-0.252311	0.088249	0.368216	-0.222741	0.105548	0.374381	-0.198963	0.112225	0.375041	-0.181211
0.442967	-0.240762	0.100227	0.450948	-0.166696	0.104905	0.394385	-0.250208	0.087581	0.383919	-0.250431	0.096999	0.359242	-0.252433	0.088655	0.371859	-0.222441	0.105126	0.378272	-0.198363	0.111127	0.379276	-0.180554
0.446424	-0.240898	0.100372	0.455575	-0.167426	0.103532	0.397779	-0.250411	0.087936	0.387366	-0.250635	0.097425	0.362629	-0.252556	0.089095	0.375541	-0.222163	0.104702	0.382292	-0.19784	0.110115	0.383607	-0.179942
0.449881	-0.241033	0.100545	0.4602	-0.168237	0.102222	0.401178	-0.250613	0.088298	0.390814	-0.250838	0.097865	0.366025	-0.252672	0.089573	0.379251	-0.221904	0.104243	0.386286	-0.197314	0.108834	0.387888	-0.179344
0.453339	-0.241157	0.100733	0.464815	-0.169112	0.100977	0.404584	-0.250814	0.088664	0.394262	-0.251041	0.098316	0.369422	-0.252761	0.090028	0.382984	-0.221666	0.103749	0.390395	-0.196955	0.107667	0.392289	-0.178812
0.456806	-0.241282	0.100932	0.469388	-0.170061	0.099859	0.407998	-0.251014	0.089035	0.397711	-0.251242	0.098776	0.37283	-0.252837	0.090468	0.386774	-0.221434	0.103179	0.394449	-0.196627	0.106355	0.396614	-0.178333
0.460281	-0.241416	0.101145	0.47393	-0.171062	0.098857	0.41142	-0.251211	0.089409	0.401161	-0.25144	0.099243	0.376257	-0.252917	0.090923	0.390584	-0.221259	0.102596	0.398578	-0.196358	0.105082	0.401064	-0.177933
0.463758	-0.241554	0.101373	0.478463	-0.172103	0.09791	0.41485	-0.251407	0.089785	0.404613	-0.251635	0.099715	0.379692	-0.253001	0.091358	0.394393	-0.221093	0.102045	0.402637	-0.196145	0.103732	0.405454	-0.177609
0.46724	-0.241693	0.101591	0.48298	-0.173182	0.097005	0.418291	-0.2516	0.090161	0.408068	-0.251825	0.100189	0.383136	-0.253066	0.091729	0.398173	-0.220927	0.101522	0.406769	-0.196004	0.102531	0.409937	-0.177388
0.470733	-0.241836	0.101801	0.487463	-0.17431	0.096194	0.421741	-0.25179	0.090537	0.411526	-0.252009	0.100664	0.38661	-0.253099	0.09205	0.40194	-0.220802	0.101021	0.410842	-0.195929	0.101273	0.414318	-0.177277
0.474225	-0.241972	0.102027	0.491923	-0.175481	0.095481	0.425202	-0.251977	0.090911	0.414987	-0.252188	0.101137	0.390111	-0.253122	0.092365	0.405718	-0.220727	0.100624	0.414956	-0.195782	0.099942	0.418776	-0.17717
0.477721	-0.242097	0.102271	0.496362	-0.176695	0.094877	0.428678	-0.252184	0.091289	0.41845	-0.25236	0.101608	0.39364	-0.253146	0.092648	0.409481	-0.220686	0.100123	0.419036	-0.195774	0.098671	0.42319	-0.17726
0.481227	-0.242226	0.102518	0.500777	-0.177923	0.094337	0.432154	-0.252341	0.091649	0.42192	-0.252524	0.102073	0.397187	-0.25318	0.092893	0.41326	-0.220702	0.099691	0.423192	-0.195896	0.097518	0.427685	-0.177421
0.48474	-0.242375	0.102775	0.505144	-0.179161	0.093881	0.435648	-0.252516	0.092012	0.425395	-0.252679	0.102531	0.400753	-0.253211	0.093093	0.417053	-0.22076	0.099214	0.427282	-0.196014	0.096251	0.432129	-0.177766
0.48825	-0.242533	0.103044	0.509493	-0.180397	0.093447	0.439153	-0.252687	0.092371	0.428875	-0.252826	0.102981	0.404329	-0.253226	0.093238	0.420886	-0.220862	0.098667	0.431462	-0.196199	0.095021	0.436694	-0.1782
0.491763	-0.242682	0.103304	0.513834	-0.18165	0.093064	0.442669	-0.252853	0.092724	0.432362	-0.252963	0.103421	0.407915	-0.253236	0.093302	0.424752	-0.221008	0.097995	0.435547	-0.196442	0.093776	0.441149	-0.178757
0.495285	-0.242829	0.103556	0.518145	-0.182931	0.092792	0.446196	-0.253014	0.093071	0.435854	-0.253091	0.10385	0.411519	-0.253243	0.093321	0.428668	-0.221213	0.097295	0.439704	-0.196776	0.092651	0.445639	-0.179314
0.498829	-0.242984	0.103793	0.522402	-0.184212	0.092769	0.449734	-0.25317	0.09341	0.439354	-0.253209	0.104267	0.415169	-0.253265	0.093347	0.432612	-0.221454	0.096705	0.443846	-0.197158	0.091478	0.450073	-0.180038
0.502387	-0.243143	0.104012	0.526621	-0.185481	0.092945	0.453282	-0.25332	0.093741	0.442861	-0.253317	0.10467	0.418844	-0.253316	0.093365	0.436568	-0.221747	0.096088	0.448024	-0.197619	0.090381	0.454533	-0.180818
0.505947	-0.243309	0.104249	0.530797	-0.186739	0.09323	0.45684	-0.253465	0.094064	0.446375	-0.253414	0.105059	0.422527	-0.253374	0.093309	0.440519	-0.222079	0.095406	0.452176	-0.198237	0.089384	0.458922	-0.181718
0.509501	-0.243485	0.104499	0.534928	-0.187984	0.093614	0.460402	-0.253581	0.094372	0.4499	-0.2535	0.105432	0.42622	-0.253428	0.093205	0.444439	-0.222459	0.094874	0.456323	-0.198812	0.088412	0.463325	-0.182616
0.513066	-0.243672	0.104723	0.539014	-0.189218	0.094097	0.463985	-0.253736	0.094685	0.453431	-0.253577	0.10579	0.429939	-0.253483	0.093102	0.448328	-0.222818	0.09448	0.460406	-0.199377	0.087501	0.467693	-0.183583
0.516647	-0.243855	0.104913	0.543082	-0.190443	0.094659	0.467569	-0.253864	0.09498	0.45697	-0.253644	0.106132	0.433684	-0.253554	0.093008	0.452184	-0.223139	0.094087	0.464488	-0.199969	0.086794	0.472035	-0.184524
0.520237	-0.244007	0.10508	0.547124	-0.191636	0.095351	0.47116	-0.253985	0.095265	0.460517	-0.253701	0.106456	0.437436	-0.253655	0.09295	0.45599	-0.223503	0.093899	0.46851	-0.200622	0.086293	0.476264	-0.185507
0.523833	-0.244146	0.105244	0.551129	-0.192778	0.096145	0.474757	-0.254101	0.09554	0.464074	-0.253748	0.106764	0.441196	-0.253775	0.092957	0.459741	-0.223849	0.093987	0.472573	-0.201285	0.085907	0.480521	-0.186498
0.527432	-0.244296	0.105418	0.55509	-0.193887	0.097119	0.478359	-0.25421	0.095805	0.46764	-0.253786	0.107055	0.444956	-0.253885	0.093022	0.463457	-0.224209	0.094145	0.476601	-0.201959	0.085672	0.484721	-0.187602
0.531022	-0.244447	0.105609	0.559031	-0.19499	0.098134	0.481966	-0.254313	0.096059	0.471214	-0.253815	0.107328	0.448692	-0.253967	0.093096	0.467205	-0.224594	0.094218	0.480595	-0.20266	0.085579	0.488909	-0.188642
0.534621	-0.244605	0.105801	0.56295	-0.196073	0.099169	0.485577	-0.25441	0.096303	0.474798	-0.253836	0.107585	0.452401	-0.254032	0.093184	0.470983	-0.224984	0.09435	0.484584	-0.203381	0.085638	0.493087	-0.189674
0.538244	-0.244766	0.105959	0.566852	-0.197134	0.100314	0.48919	-0.2545	0.096537	0.478392	-0.253849	0.107824	0.456101	-0.254103	0.093354	0.474755	-0.225383	0.094612	0.488579	-0.204092	0.085862	0.497262	-0.190703
0.541875	-0.24492	0.106105	0.570725	-0.198157	0.101537	0.492804	-0.254585	0.096759	0.481994	-0.253854	0.108048	0.459785	-0.254169	0.093611	0.478582	-0.225774	0.094835	0.492582	-0.204823	0.086191	0.501399	-0.191728
0.545499	-0.245065	0.106279	0.574567	-0.199143	0.102838	0.496418	-0.254663	0.096971	0.485606	-0.253853	0.108255	0.463435	-0.254224	0.093907	0.48241	-0.226198	0.095047	0.496599	-0.205548	0.086609	0.505473	-0.192708
0.54913	-0.245193	0.106448	0.578367	-0.200106	0.104256	0.500031	-0.254735	0.097173	0.489227	-0.253847	0.108447	0.467041	-0.254281	0.094281	0.486254	-0.226655	0.095381	0.500629	-0.206253	0.087096	0.509525	-0.193655
0.552773	-0.24533	0.106602	0.582133	-0.201071	0.105737	0.503643	-0.254801	0.097365	0.492857	-0.253835	0.108625	0.47062	-0.254323	0.094703	0.490093	-0.227083	0.095734	0.504661	-0.206929	0.087644	0.513545	-0.194564
0.556412	-0.245476	0.106776	0.58593	-0.202046	0.107243	0.507251	-0.254861	0.097547	0.496495	-0.253819	0.108789	0.474174	-0.254342	0.095184	0.493961	-0.22752	0.096049	0.508683	-0.207571	0.088261	0.517528	-0.195414
0.56005	-0.245609	0.106957	0.589766	-0.203014	0.108697	0.510855	-0.254915	0.097719	0.500142	-0.253801	0.108941	0.477712	-0.254367	0.095727	0.497821	-0.227933	0.096434	0.512673	-0.208191	0.088958	0.521441	-0.196184
0.563699	-0.245733	0.107131	0.593565	-0.203946	0.110163	0.514454	-0.254964	0.097881	0.503797	-0.25378	0.109081	0.481232	-0.254381	0.096298	0.50163	-0.228348	0.096945	0.516615	-0.208777	0.08978	0.525286	-0.196891
0.567343	-0.245843	0.107315	0.597329	-0.204857	0.111662	0.518048	-0.255006	0.098036	0.507462	-0.253757	0.10921	0.484735	-0.25437	0.09689	0.505392	-0.228744	0.097582	0.520492	-0.209338	0.09076	0.529048	-0.197558
0.570977	-0.245931	0.107496	0.601049	-0.205742	0.113195	0.521634	-0.255043	0.098181	0.511132	-0.253734	0.10933	0.488214	-0.254341	0.097561	0.509124	-0.229121	0.098324	0.524279	-0.209904	0.09192	0.532724	-0.19818
0.574617	-0.246009	0.107654	0.604739	-0.206618	0.114794	0.525212	-0.255076	0.098317	0.514809	-0.253712	0.109442	0.491675	-0.254303	0.098305	0.512787	-0.22947	0.09927	0.527968	-0.210483	0.093268	0.536307	-0.198759
0.578262	-0.246073	0.107779	0.608393	-0.207481	0.116474	0.528781	-0.255103	0.098444	0.518493	-0.253692	0.109548	0.495119	-0.254269	0.099128	0.516419	-0.229806	0.100244	0.531559	-0.211083	0.094799	0.539824	-0.199337
0.581896	-0.246132	0.107904	0.612021	-0.208316	0.118199	0.532341	-0.255125	0.098564	0.522182	-0.253675	0.109649	0.498556	-0.254227	0.099993	0.519952	-0.230141	0.101565	0.535079	-0.211669	0.096449	0.543274	-0.199931
0.58553	-0.246194	0.10804	0.615617	-0.209121	0.119962	0.535892	-0.255142	0.098677	0.525876	-0.253662	0.109746	0.501996	-0.254161	0.10085	0.523435	-0.230442	0.102819	0.538538	-0.212245	0.098204	0.546668	-0.200544
0.58918	-0.246258	0.108152	0.619116	-0.209889	0.1218	0.539432	-0.255155	0.098782	0.529575	-0.253654	0.10984	0.505436	-0.25408	0.10169	0.526866	-0.230754	0.104251	0.542032	-0.212808	0.100216	0.550023	-0.201197
0.592837	-0.246328	0.108254	0.622513	-0.210621	0.12371	0.542962	-0.255164	0.098881	0.533277	-0.253652	0.109934	0.508875	-0.254018	0.102593	0.53028	-0.231046	0.105768	0.545387	-0.213422	0.102292	0.553374	-0.201914
0.59649	-0.246398	0.10836	0.625883	-0.211346	0.125627	0.546483	-0.255169	0.098974	0.536982	-0.253656	0.110028	0.512315	-0.253994	0.103594	0.533633	-0.231346	0.107322	0.548742	-0.214036	0.104461	0.556709	-0.20259
0.600142	-0.246463	0.108452	0.62922	-0.212059	0.127544	0.549991	-0.25517	0.099058	0.540687	-0.253669	0.110126	0.515765	-0.253985	0.104614	0.536976	-0.231674	0.108976	0.551994	-0.214681	0.10662	0.560007	-0.20341
0.603794	-0.246529	0.108542	0.632532	-0.212766	0.129461	0.553492	-0.255167	0.09914	0.544394	-0.25369	0.110226	0.519233	-0.253985	0.105597	0.540268	-0.232033	0.110598	0.555286	-0.215344	0.108832	0.563329	-0.20426
0.607449	-0.246594	0.108624	0.635814	-0.213466	0.131358	0.556984	-0.255161	0.099216	0.548102	-0.25372	0.110331	0.522727	-0.254027	0.106581	0.543567	-0.232431	0.112344	0.558507	-0.216018	0.110944	0.566549	-0.205163
0.611109	-0.246663	0.108707	0.639075	-0.214165	0.133221	0.560469	-0.255151	0.099287	0.551807	-0.25376	0.110443	0.526248	-0.254096	0.107558	0.546852	-0.232872	0.114173	0.561792	-0.21668	0.113053	0.569806	-0.206091
0.614772	-0.24675	0.108798	0.642321	-0.214858	0.135057	0.563947	-0.255139	0.099354	0.55551	-0.253811	0.110563	0.529795	-0.254195	0.108529	0.550175	-0.233346	0.115777	0.564967	-0.217457	0.115121	0.572996	-0.207068
0.618429	-0.246846	0.108887	0.64556	-0.215545	0.136872	0.56742	-0.255123	0.099417	0.559209	-0.253873	0.110691	0.533359	-0.254336	0.109542	0.553506	-0.233923	0.117524	0.568198	-0.218203	0.117132	0.576194	-0.208025
0.62208	-0.24694	0.108969	0.648766	-0.216221	0.138644	0.570889	-0.255106	0.099476	0.562903	-0.253947	0.11083	0.536932	-0.254516	0.110549	0.556846	-0.234565	0.119207	0.571241	-0.219142	0.119007	0.579265	-0.20904
0.625735	-0.247031	0.109033	0.651945	-0.216886	0.140376	0.574359	-0.255086	0.09953	0.56659	-0.254032	0.11098	0.540514	-0.254701	0.111472	0.560163	-0.235291	0.120816	0.574431	-0.22006	0.120878	0.582318	-0.210006
0.629393	-0.247135	0.109083	0.655097	-0.217529	0.14205	0.577829	-0.255063	0.099581	0.570269	-0.25413	0.111141	0.544121	-0.254918	0.112299	0.563533	-0.236114	0.122459	0.577519	-0.221117	0.122657	0.58528	-0.211177
0.633053	-0.247258	0.109135	0.65823	-0.218154	0.143672	0.581305	-0.255039	0.099628	0.573939	-0.254239	0.111315	0.547745	-0.255189	0.113108	0.566891	-0.237008	0.124025	0.580749	-0.222148	0.124413	0.58825	-0.212186
0.636714	-0.247381	0.109163	0.661342	-0.218751	0.145236	0.584789	-0.255013	0.099671	0.577596	-0.254359	0.111502	0.551375	-0.255518	0.113912	0.570312	-0.237956	0.125541	0.583872	-0.22331	0.12609	0.591119	-0.213363
0.640374	-0.247504	0.109173	0.664437	-0.219319	0.146759	0.588285	-0.254985	0.099711	0.581241	-0.254492	0.111702	0.555005	-0.255872	0.114673	0.573731	-0.238983	0.126899	0.58706	-0.224403	0.127657	0.594061	-0.214474
0.644024	-0.247635	0.109202	0.667522	-0.219849	0.148264	0.591797	-0.254956	0.099746	0.584871	-0.254634	0.111916	0.558634	-0.256245	0.115364	0.577159	-0.240078	0.128227	0.590146	-0.225687	0.129289	0.596862	-0.215689
0.647664	-0.247761	0.109242	0.670591	-0.220344	0.149743	0.595331	-0.254925	0.099776	0.588484	-0.254787	0.112143	0.562263	-0.256638	0.115985	0.580595	-0.241231	0.129452	0.593338	-0.226902	0.130869	0.59976	-0.216892
0.651299	-0.247876	0.10927	0.673625	-0.22079	0.151157	0.598892	-0.254892	0.099802	0.592078	-0.254948	0.112383	0.56589	-0.257045	0.116489	0.584049	-0.242411	0.13063	0.596424	-0.22837	0.132643	0.602548	-0.218279
0.654927	-0.247989	0.109295	0.676649	-0.22119	0.152528	0.602486	-0.254859	0.099822	0.595651	-0.255116	0.112635	0.569523	-0.257473	0.116926	0.587483	-0.24362	0.131642	0.599616	-0.22965	0.134172	0.605442	-0.21957
0.658547	-0.248101	0.109315	0.679661	-0.221538	0.153848	0.606086	-0.254842	0.099793	0.599181	-0.255291	0.112876	0.573164	-0.257922	0.11727	0.590946	-0.244852	0.132619	0.602704	-0.231132	0.135813	0.60824	-0.221064
0.662159	-0.248192	0.109325	0.68266	-0.221842	0.155136	0.609806	-0.254792	0.099834	0.602716	-0.255479	0.113209	0.576796	-0.258366	0.117531	0.594436	-0.246083	0.133466	0.605878	-0.2325	0.137336	0.611122	-0.222427
0.665762	-0.248262	0.109323	0.685628	-0.222101	0.156371	0.613545	-0.254737	0.099875	0.606245	-0.255641	0.113436	0.5804	-0.258812	0.117737	0.597921	-0.247325	0.134208	0.60896	-0.234088	0.138877	0.613932	-0.223984
0.669357	-0.248331	0.109333	0.688568	-0.222326	0.157561	0.617329	-0.254712	0.099831	0.609692	-0.255828	0.113738	0.583985	-0.259258	0.117871	0.601411	-0.248571	0.134911	0.612126	-0.235484	0.140126	0.616805	-0.225396
0.672944	-0.248397	0.109355	0.691506	-0.222475	0.158688	0.62115	-0.254665	0.099825	0.613066	-0.255935	0.113789	0.587568	-0.259694	0.117875	0.604882	-0.249769	0.135422	0.615281	-0.23716	0.14156	0.619662	-0.227014
0.676533	-0.248455	0.109352	0.694436	-0.222558	0.159731	0.624988	-0.254614	0.099812	0.616441	-0.256055	0.113786	0.591151	-0.260127	0.117774	0.608334	-0.250934	0.135771	0.618547	-0.238624	0.142672	0.622646	-0.228529
0.680123	-0.248502	0.109322	0.697345	-0.222581	0.160699	0.62883	-0.254559	0.09979	0.619818	-0.256174	0.113805	0.594713	-0.26055	0.117578	0.611866	-0.251989	0.135982	0.62177	-0.240288	0.143835	0.625509	-0.230179
0.68371	-0.248546	0.109289	0.700253	-0.222558	0.161632	0.632663	-0.254499	0.099758	0.62319	-0.256223	0.113772	0.598257	-0.260967	0.117331	0.61538	-0.253046	0.136112	0.625058	-0.241671	0.144577	0.628464	-0.231578
0.687296	-0.248584	0.109244	0.703142	-0.222504	0.162533	0.636473	-0.254434	0.099714	0.62657	-0.256286	0.113703	0.601792	-0.261366	0.117029	0.618906	-0.253955	0.136082	0.628332	-0.243263	0.145427	0.631405	-0.233127
0.690881	-0.248619	0.109188	0.706015	-0.222427	0.163409	0.640281	-0.254348	0.099699	0.629978	-0.256333	0.113611	0.605318	-0.261746	0.116695	0.622437	-0.254841	0.136	0.631682	-0.24457	0.145909	0.63445	-0.234397
0.694463	-0.24865	0.109122	0.708883	-0.222258	0.164209	0.643967	-0.254291	0.099592	0.633369	-0.256357	0.113386	0.608826	-0.262106	0.116328	0.625947	-0.255661	0.135843	0.634993	-0.245955	0.146392	0.637462	-0.235768
0.698045	-0.248678	0.109047	0.711764	-0.221998	0.164955	0.647626	-0.254233	0.099462	0.636756	-0.256397	0.113219	0.612333	-0.262436	0.1159	0.629429	-0.256392	0.135538	0.638358	-0.24699	0.146572	0.640601	-0.236878
0.701624	-0.248703	0.108964	0.714626	-0.221699	0.165684	0.651227	-0.254142	0.09939	0.640214	-0.256398	0.112922	0.615833	-0.262714	0.115402	0.6329	-0.257006	0.135192	0.641658	-0.248111	0.14687	0.643695	-0.237978
0.705201	-0.248728	0.108874	0.717467	-0.221334	0.166359	0.654773	-0.25407	0.099253	0.643738	-0.256464	0.112816	0.619323	-0.262942	0.114866	0.63637	-0.25751	0.13477	0.64504	-0.24887	0.146926	0.646842	-0.238792
0.708777	-0.248752	0.108777	0.720295	-0.220857	0.166943	0.658279	-0.254	0.099091	0.647254	-0.256502	0.112698	0.622801	-0.263145	0.114305	0.639905	-0.258028	0.134513	0.648305	-0.249569	0.146933	0.649886	-0.23952
0.71235	-0.248776	0.108675	0.723093	-0.220286	0.167431	0.661753	-0.253933	0.098906	0.650765	-0.256525	0.112486	0.626273	-0.263311	0.113727	0.643398	-0.258429	0.13422	0.651651	-0.249912	0.146797	0.653045	-0.239955
0.715922	-0.2488	0.108567	0.72585	-0.219665	0.167774	0.665205	-0.253871	0.098697	0.654279	-0.256597	0.112251	0.629754	-0.263433	0.113101	0.646847	-0.258606	0.133778	0.65491	-0.250194	0.146662	0.656157	-0.240382
0.719491	-0.248827	0.108456	0.728608	-0.218958	0.168063	0.668642	-0.253815	0.098463	0.657785	-0.256636	0.111971	0.633218	-0.263522	0.112372	0.65028	-0.258735	0.133436	0.658217	-0.250175	0.146524	0.659369	-0.240592
0.723058	-0.248855	0.108342	0.73135	-0.218092	0.168195	0.672071	-0.253771	0.098199	0.661265	-0.256675	0.11166	0.636681	-0.263579	0.111602	0.653644	-0.25862	0.132939	0.661518	-0.250073	0.146418	0.662553	-0.240772
0.726622	-0.248887	0.108226	0.734078	-0.217168	0.168278	0.675495	-0.253735	0.097921	0.664764	-0.256706	0.111291	0.640153	-0.263605	0.110792	0.656993	-0.258389	0.13244	0.664835	-0.249731	0.146224	0.665695	-0.240663
0.730184	-0.248922	0.108108	0.73678	-0.216169	0.168274	0.678964	-0.25367	0.097619	0.668279	-0.256696	0.110922	0.643617	-0.263606	0.109972	0.660354	-0.258062	0.132049	0.668121	-0.249356	0.146128	0.668804	-0.240503

## Sheet: Bat 1 Wingbeat 4
Shoulder_X	Shoulder_Y	Shoulder_Z	Wrist_X	Wrist_Y	Wrist_Z	Hip_X	Hip_Y	Hip_Z	Knee_X	Knee_Y	Knee_Z	Ankle_X	Ankle_Y	Ankle_Z
3.11666	-0.234888	0.167509	3.1345	-0.189115	0.214931	3.06437	-0.240947	0.162854	3.05561	-0.239181	0.174771	3.03004	-0.241797	0.181811
3.12309	-0.234895	0.167029	3.14042	-0.187953	0.21443	3.07077	-0.240967	0.162368	3.06199	-0.239176	0.174221	3.03634	-0.241819	0.180804
3.12951	-0.234903	0.166547	3.14635	-0.186762	0.213869	3.07717	-0.240988	0.161893	3.06838	-0.239171	0.173682	3.04263	-0.241782	0.179703
3.13594	-0.23491	0.166057	3.15225	-0.185501	0.21328	3.08358	-0.241008	0.161428	3.07477	-0.239166	0.173154	3.04893	-0.241736	0.178638
3.14237	-0.234916	0.165595	3.15814	-0.184191	0.212503	3.08998	-0.241028	0.160973	3.08115	-0.239161	0.172636	3.05525	-0.241685	0.177494
3.14879	-0.234925	0.16514	3.164	-0.182851	0.211666	3.09638	-0.241047	0.160529	3.08754	-0.239156	0.172128	3.06156	-0.241581	0.176283
3.15521	-0.234935	0.164682	3.16986	-0.181484	0.210767	3.10278	-0.241067	0.160094	3.09393	-0.239151	0.17163	3.06788	-0.241461	0.175183
3.16162	-0.234946	0.164242	3.17571	-0.180099	0.209795	3.10919	-0.241087	0.15967	3.10032	-0.239147	0.171143	3.07421	-0.241319	0.17407
3.16803	-0.234968	0.163838	3.18156	-0.178693	0.208729	3.11559	-0.241106	0.159255	3.10671	-0.239143	0.170665	3.08055	-0.241127	0.172888
3.17444	-0.234996	0.163435	3.18739	-0.177329	0.207631	3.122	-0.241126	0.15885	3.1131	-0.239139	0.170198	3.08691	-0.240903	0.171774
3.18084	-0.235018	0.163048	3.19323	-0.175963	0.206505	3.12841	-0.241145	0.158454	3.11949	-0.239135	0.16974	3.09329	-0.240649	0.170605
3.18723	-0.235047	0.162665	3.19907	-0.174603	0.205207	3.1348	-0.241178	0.158012	3.12586	-0.239093	0.169125	3.09966	-0.240351	0.169511
3.19363	-0.235074	0.162267	3.20493	-0.173257	0.203927	3.14121	-0.241197	0.157635	3.13226	-0.239089	0.168687	3.10606	-0.240008	0.168377
3.20002	-0.235105	0.161893	3.2108	-0.171962	0.202583	3.14762	-0.241216	0.157267	3.13865	-0.239087	0.168259	3.11247	-0.239653	0.167313
3.20642	-0.235149	0.161534	3.21669	-0.170679	0.201149	3.15402	-0.241235	0.156908	3.14505	-0.239084	0.167839	3.1189	-0.239274	0.166223
3.21281	-0.235193	0.161156	3.22262	-0.169464	0.199692	3.16044	-0.241254	0.156558	3.15145	-0.239081	0.167429	3.12531	-0.238896	0.165248
3.21921	-0.235247	0.160784	3.22857	-0.168275	0.198131	3.16685	-0.241273	0.156216	3.15785	-0.239079	0.167029	3.13176	-0.23851	0.164305
3.2256	-0.235299	0.160421	3.23458	-0.167161	0.196594	3.17326	-0.241292	0.155883	3.16425	-0.239078	0.166638	3.13824	-0.238122	0.163343
3.23201	-0.235349	0.160053	3.24062	-0.166124	0.19495	3.17967	-0.241311	0.155558	3.17065	-0.239076	0.166255	3.14472	-0.23771	0.162409
3.2384	-0.235394	0.159684	3.24671	-0.165142	0.193312	3.18609	-0.24133	0.155241	3.17705	-0.239075	0.165882	3.1512	-0.237341	0.161601
3.24479	-0.235439	0.159336	3.25288	-0.164213	0.191714	3.1925	-0.241349	0.154932	3.18346	-0.239074	0.165517	3.1577	-0.236965	0.160834
3.25119	-0.235494	0.158987	3.25908	-0.163369	0.189926	3.19892	-0.241368	0.154631	3.18987	-0.239074	0.165161	3.16422	-0.236613	0.16005
3.25759	-0.23555	0.158666	3.26534	-0.162577	0.188128	3.20533	-0.241387	0.154338	3.19627	-0.239074	0.164814	3.17072	-0.236311	0.159337
3.26398	-0.235606	0.158365	3.27164	-0.16189	0.186259	3.21175	-0.241406	0.154052	3.20268	-0.239074	0.164476	3.17723	-0.236034	0.158656
3.27037	-0.235665	0.15807	3.27798	-0.16125	0.184308	3.21817	-0.241425	0.153773	3.20909	-0.239075	0.164145	3.18373	-0.235814	0.158067
3.27676	-0.235717	0.157789	3.28435	-0.160699	0.182243	3.22465	-0.241425	0.153308	3.21555	-0.239033	0.163551	3.19024	-0.235635	0.157494
3.28315	-0.235778	0.157528	3.29079	-0.160227	0.180253	3.23107	-0.241444	0.153043	3.22196	-0.239034	0.163237	3.19673	-0.235481	0.156959
3.28954	-0.235834	0.157278	3.29731	-0.159853	0.178354	3.23749	-0.241463	0.152786	3.22838	-0.239036	0.162931	3.2032	-0.235366	0.156447
3.29593	-0.2359	0.157028	3.30383	-0.159526	0.176251	3.24392	-0.241482	0.152535	3.23479	-0.239039	0.162633	3.20967	-0.235281	0.155992
3.30232	-0.235968	0.156786	3.31041	-0.159266	0.174211	3.25034	-0.241501	0.152291	3.24121	-0.239042	0.162343	3.21612	-0.235292	0.155592
3.30871	-0.236045	0.156542	3.31705	-0.159116	0.172128	3.25676	-0.24152	0.152053	3.24763	-0.239045	0.162061	3.22256	-0.235285	0.155156
3.3151	-0.236122	0.156291	3.32368	-0.159012	0.170004	3.26319	-0.241539	0.151821	3.25406	-0.239049	0.161786	3.22898	-0.23533	0.154722
3.32148	-0.2362	0.156052	3.33038	-0.158971	0.167862	3.26961	-0.241559	0.151595	3.26048	-0.239053	0.161518	3.23537	-0.235404	0.154432
3.32787	-0.236278	0.155794	3.33709	-0.159019	0.165799	3.27604	-0.241578	0.151375	3.2669	-0.239058	0.161258	3.24176	-0.235502	0.154173
3.33425	-0.236363	0.155541	3.34386	-0.159134	0.163651	3.28247	-0.241597	0.151161	3.27333	-0.239064	0.161005	3.24813	-0.23561	0.153958
3.34064	-0.236455	0.155304	3.35066	-0.159299	0.161674	3.2889	-0.241617	0.150952	3.27976	-0.23907	0.160759	3.25451	-0.235707	0.153694
3.34703	-0.236555	0.155058	3.35751	-0.159557	0.159697	3.29526	-0.241654	0.150943	3.28615	-0.239119	0.160792	3.26089	-0.235811	0.153519
3.35342	-0.236665	0.154846	3.36439	-0.159863	0.157812	3.30169	-0.241674	0.150744	3.29259	-0.239126	0.16056	3.26727	-0.235894	0.15333
3.35981	-0.236774	0.154614	3.37128	-0.160212	0.155834	3.30812	-0.241694	0.150551	3.29902	-0.239134	0.160334	3.27364	-0.235982	0.153225
3.3662	-0.236879	0.154409	3.37821	-0.160631	0.15389	3.31456	-0.241714	0.150362	3.30546	-0.239142	0.160114	3.27999	-0.23607	0.153115
3.37258	-0.236991	0.154198	3.38513	-0.161096	0.152052	3.32099	-0.241734	0.150178	3.3119	-0.239151	0.159902	3.28636	-0.236118	0.153041
3.37897	-0.237111	0.154012	3.39209	-0.161584	0.150169	3.32742	-0.241754	0.149998	3.31834	-0.23916	0.159695	3.29272	-0.236173	0.153051
3.38537	-0.237235	0.153844	3.39908	-0.162164	0.148284	3.33386	-0.241775	0.149822	3.32479	-0.23917	0.159494	3.29911	-0.236224	0.153098
3.39176	-0.237358	0.153664	3.40606	-0.162788	0.146503	3.3403	-0.241795	0.149651	3.33123	-0.239181	0.159299	3.30551	-0.236255	0.153131
3.39816	-0.237488	0.153511	3.41305	-0.163463	0.14501	3.34674	-0.241816	0.149483	3.33768	-0.239192	0.15911	3.31191	-0.236247	0.153143
3.40455	-0.237617	0.153366	3.42004	-0.164183	0.143694	3.35318	-0.241837	0.149319	3.34413	-0.239204	0.158927	3.31831	-0.236232	0.153191
3.41095	-0.23775	0.153207	3.42702	-0.164945	0.142209	3.35962	-0.241859	0.149158	3.35059	-0.239217	0.158749	3.32472	-0.236219	0.153243
3.41735	-0.237876	0.15306	3.43404	-0.165733	0.140949	3.36606	-0.24188	0.149001	3.35704	-0.239231	0.158577	3.33111	-0.236181	0.15326
3.42375	-0.238	0.152895	3.44102	-0.16656	0.139505	3.3725	-0.241902	0.148846	3.3635	-0.239245	0.15841	3.33752	-0.236148	0.153299
3.43016	-0.238132	0.152754	3.44799	-0.167431	0.138163	3.37894	-0.241924	0.148695	3.36996	-0.23926	0.158247	3.34396	-0.236112	0.153317
3.43656	-0.238267	0.152607	3.45499	-0.168352	0.137081	3.38532	-0.241946	0.148589	3.37639	-0.239257	0.158178	3.3504	-0.236077	0.153335
3.44298	-0.238406	0.152456	3.46199	-0.169337	0.135967	3.39177	-0.241969	0.148443	3.38285	-0.239273	0.158025	3.35684	-0.236041	0.153354
3.4494	-0.23854	0.152308	3.46894	-0.170342	0.134901	3.39822	-0.241991	0.148299	3.38932	-0.23929	0.157878	3.3633	-0.236	0.153293
3.45581	-0.238673	0.152135	3.47588	-0.171391	0.133936	3.40467	-0.242014	0.148158	3.39579	-0.239308	0.157734	3.36976	-0.235994	0.153248
3.46223	-0.238807	0.151971	3.48286	-0.172465	0.133093	3.41112	-0.242038	0.148018	3.40226	-0.239327	0.157595	3.37622	-0.235983	0.153178
3.46865	-0.238939	0.151807	3.48982	-0.173577	0.131969	3.41757	-0.242062	0.14788	3.40874	-0.239346	0.15746	3.38268	-0.235988	0.153103
3.47507	-0.239077	0.151639	3.49678	-0.174731	0.130845	3.42402	-0.242086	0.147744	3.41522	-0.239367	0.15733	3.38918	-0.235994	0.153025
3.4815	-0.239203	0.151473	3.50373	-0.175908	0.129857	3.43047	-0.24211	0.14761	3.4217	-0.239388	0.157203	3.39567	-0.236021	0.152903
3.48793	-0.239336	0.151306	3.51064	-0.177125	0.128882	3.43693	-0.242135	0.147477	3.42818	-0.23941	0.157079	3.40218	-0.236079	0.152834
3.49437	-0.23946	0.151134	3.51753	-0.178369	0.128138	3.44338	-0.24216	0.147344	3.43466	-0.239433	0.15696	3.40869	-0.236125	0.152663
3.50081	-0.239583	0.150954	3.52441	-0.179632	0.127359	3.44984	-0.242185	0.147213	3.44115	-0.239457	0.156843	3.4152	-0.236207	0.152566
3.50726	-0.239709	0.150774	3.53125	-0.180893	0.126591	3.45636	-0.242211	0.14704	3.44768	-0.239501	0.156643	3.42174	-0.236306	0.152462
3.51371	-0.239828	0.150598	3.53813	-0.182161	0.126075	3.46282	-0.242237	0.14691	3.45417	-0.239526	0.156533	3.42828	-0.2364	0.152332
3.52018	-0.239942	0.150386	3.54498	-0.183452	0.125621	3.46928	-0.242264	0.14678	3.46067	-0.239553	0.156426	3.43482	-0.236498	0.15217
3.52665	-0.240054	0.150181	3.55183	-0.184726	0.125396	3.47574	-0.242291	0.14665	3.46717	-0.239581	0.156322	3.44137	-0.236592	0.15204
3.53313	-0.240172	0.149966	3.55863	-0.185997	0.125182	3.4822	-0.242319	0.146521	3.47367	-0.239609	0.15622	3.44792	-0.236693	0.15194
3.53963	-0.240291	0.149742	3.56543	-0.18725	0.125099	3.48866	-0.242347	0.146391	3.48017	-0.239639	0.156121	3.45447	-0.236798	0.151858
3.54612	-0.240397	0.149503	3.57221	-0.188462	0.125208	3.49513	-0.242376	0.146261	3.48668	-0.239669	0.156025	3.46102	-0.236898	0.151758
3.55263	-0.24051	0.149255	3.57902	-0.189683	0.125499	3.5016	-0.242405	0.146131	3.49319	-0.239701	0.155931	3.46756	-0.236989	0.151745
3.55914	-0.240612	0.148998	3.58583	-0.190865	0.125957	3.50806	-0.242435	0.145999	3.4997	-0.239734	0.155838	3.47409	-0.237097	0.151741
3.56565	-0.240725	0.148733	3.59262	-0.192027	0.126476	3.51453	-0.242465	0.145867	3.50622	-0.239768	0.155748	3.48063	-0.237218	0.1519
3.57218	-0.240833	0.148472	3.59942	-0.19315	0.127161	3.521	-0.242496	0.145734	3.51274	-0.239802	0.155659	3.48714	-0.237308	0.152007
3.57871	-0.240931	0.148189	3.60621	-0.194253	0.127908	3.52747	-0.242527	0.145599	3.51926	-0.239838	0.155572	3.49363	-0.237381	0.152121
3.58524	-0.241026	0.147918	3.61295	-0.195288	0.128629	3.53395	-0.242559	0.145463	3.52578	-0.239875	0.155486	3.50013	-0.23746	0.152323
3.59178	-0.241126	0.147649	3.6197	-0.196284	0.129518	3.54042	-0.242592	0.145326	3.53231	-0.239913	0.155401	3.50662	-0.237534	0.152554
3.59833	-0.24122	0.147342	3.62643	-0.19724	0.130505	3.54684	-0.242685	0.145436	3.53877	-0.240016	0.155472	3.5131	-0.23759	0.152837
3.60487	-0.241305	0.147003	3.63313	-0.198149	0.131504	3.55332	-0.242718	0.145294	3.54531	-0.240057	0.15539	3.51959	-0.237646	0.153179
3.61141	-0.241388	0.14663	3.63982	-0.199019	0.132599	3.5598	-0.242753	0.145151	3.55184	-0.240098	0.155308	3.52608	-0.237702	0.15352
3.61795	-0.24147	0.146234	3.64651	-0.199845	0.133695	3.56628	-0.242788	0.145006	3.55838	-0.240141	0.155227	3.53253	-0.237763	0.153941
3.62447	-0.241556	0.145866	3.65316	-0.200652	0.134939	3.57276	-0.242824	0.144858	3.56492	-0.240185	0.155147	3.53901	-0.237804	0.154353
3.631	-0.241621	0.145544	3.65981	-0.201392	0.136147	3.57924	-0.242861	0.144708	3.57146	-0.24023	0.155067	3.5455	-0.237827	0.154816
3.63754	-0.241678	0.145198	3.66644	-0.202092	0.137456	3.58572	-0.242898	0.144554	3.57801	-0.240277	0.154987	3.55198	-0.237844	0.155256
3.64408	-0.24173	0.14485	3.67303	-0.202767	0.13874	3.5922	-0.242936	0.144398	3.58456	-0.240324	0.154907	3.55849	-0.237888	0.155724
3.65062	-0.241787	0.144444	3.67962	-0.203381	0.140161	3.59869	-0.242975	0.144239	3.59111	-0.240373	0.154827	3.56503	-0.23794	0.156277
3.65717	-0.241849	0.14396	3.68618	-0.203989	0.141495	3.60517	-0.243015	0.144077	3.59767	-0.240423	0.154747	3.57159	-0.237987	0.156747
3.66371	-0.241904	0.143503	3.69273	-0.204557	0.142932	3.61166	-0.243055	0.143911	3.60423	-0.240475	0.154666	3.57815	-0.238046	0.157323
3.67025	-0.241963	0.143052	3.69928	-0.205082	0.144371	3.6182	-0.243037	0.143493	3.61085	-0.240464	0.15443	3.58472	-0.238093	0.157797
3.67681	-0.242016	0.142665	3.70583	-0.205589	0.145947	3.62469	-0.243079	0.143321	3.61741	-0.240518	0.154348	3.5913	-0.238147	0.158236
3.68336	-0.242066	0.142277	3.7124	-0.206056	0.147009	3.63118	-0.243122	0.143144	3.62398	-0.240573	0.154266	3.5979	-0.238197	0.158708
3.68993	-0.242117	0.141888	3.71896	-0.206506	0.148208	3.63767	-0.243166	0.142964	3.63055	-0.24063	0.154182	3.60453	-0.238232	0.159135
3.69652	-0.242161	0.141449	3.7255	-0.206906	0.149322	3.64417	-0.243211	0.142779	3.63712	-0.240689	0.154097	3.61118	-0.23833	0.159595
3.70309	-0.242229	0.140936	3.73206	-0.207317	0.150628	3.65066	-0.243256	0.14259	3.6437	-0.240748	0.154011	3.61785	-0.238423	0.159975
3.70965	-0.242296	0.140424	3.73859	-0.207705	0.151987	3.65716	-0.243303	0.142397	3.65027	-0.240809	0.153923	3.62455	-0.238517	0.160293
3.71622	-0.242365	0.139895	3.74507	-0.208046	0.153358	3.66365	-0.243351	0.1422	3.65685	-0.240872	0.153834	3.63125	-0.238593	0.160611
3.72278	-0.24243	0.13942	3.75151	-0.208356	0.154607	3.67015	-0.243399	0.141998	3.66344	-0.240936	0.153743	3.63794	-0.238661	0.160841
3.72933	-0.242494	0.13898	3.75799	-0.208657	0.156083	3.67665	-0.243449	0.141791	3.67002	-0.241001	0.15365	3.64462	-0.238723	0.161047
3.73589	-0.242558	0.13849	3.76441	-0.208931	0.15754	3.68315	-0.2435	0.141579	3.67661	-0.241068	0.153555	3.65133	-0.238805	0.161205
3.74245	-0.242622	0.13799	3.77081	-0.2092	0.158911	3.68966	-0.243551	0.141362	3.6832	-0.241137	0.153458	3.65804	-0.238899	0.161412
3.74899	-0.242701	0.137445	3.77716	-0.209438	0.160157	3.69616	-0.243604	0.14114	3.6898	-0.241207	0.153359	3.66476	-0.238987	0.161533
3.75554	-0.242777	0.136897	3.78345	-0.209626	0.161933	3.70266	-0.243658	0.140913	3.69639	-0.241278	0.153257	3.67148	-0.239074	0.161597
3.76208	-0.242856	0.136354	3.78969	-0.209787	0.163689	3.70922	-0.24367	0.140502	3.70305	-0.241318	0.153041	3.67819	-0.239171	0.161625
3.76862	-0.242933	0.135803	3.79593	-0.209949	0.165449	3.71573	-0.243726	0.140265	3.70965	-0.241393	0.152935	3.6849	-0.239242	0.161564
3.77515	-0.243011	0.135249	3.8021	-0.210074	0.166996	3.72224	-0.243783	0.140021	3.71626	-0.241469	0.152825	3.69158	-0.239305	0.161476
3.78168	-0.243102	0.134712	3.80826	-0.21012	0.168288	3.72875	-0.243842	0.139772	3.72287	-0.241547	0.152712	3.69825	-0.239367	0.16133
3.78821	-0.243197	0.134158	3.81446	-0.210172	0.169653	3.73526	-0.243901	0.139517	3.72948	-0.241626	0.152597	3.70491	-0.239423	0.16116
3.79474	-0.243295	0.133597	3.82065	-0.210203	0.171041	3.74177	-0.243962	0.139257	3.73609	-0.241708	0.152478	3.71156	-0.239477	0.160933
3.80126	-0.243399	0.133037	3.82677	-0.210196	0.172257	3.74828	-0.244024	0.13899	3.7427	-0.24179	0.152356	3.71821	-0.239531	0.160646
3.80777	-0.243509	0.132493	3.83287	-0.210144	0.173388	3.7548	-0.244088	0.138718	3.74932	-0.241875	0.15223	3.72482	-0.239532	0.160297
3.81428	-0.243623	0.131949	3.83895	-0.210015	0.174395	3.76131	-0.244153	0.138439	3.75594	-0.241961	0.152101	3.73143	-0.239528	0.159863
3.82079	-0.243732	0.1314	3.84504	-0.209886	0.175506	3.76783	-0.244219	0.138154	3.76256	-0.242049	0.151968	3.73801	-0.23954	0.159434
3.82729	-0.243848	0.130855	3.85111	-0.209732	0.176512	3.77435	-0.244286	0.137863	3.76919	-0.242138	0.151832	3.74457	-0.239546	0.158982
3.83379	-0.243965	0.130313	3.85717	-0.2095	0.177314	3.78081	-0.244398	0.137744	3.77576	-0.242263	0.151803	3.7511	-0.239529	0.158462
3.8403	-0.244081	0.129767	3.86321	-0.209193	0.17804	3.78733	-0.244468	0.13744	3.78239	-0.242356	0.151659	3.75761	-0.239485	0.157907
3.8468	-0.244202	0.129231	3.86924	-0.20881	0.178647	3.79385	-0.24454	0.13713	3.78902	-0.242451	0.15151	3.76412	-0.23944	0.157293
3.8533	-0.244318	0.128679	3.87525	-0.208425	0.179279	3.80037	-0.244613	0.136813	3.79565	-0.242548	0.151357	3.77058	-0.239367	0.156648
3.85982	-0.244431	0.128118	3.88124	-0.207949	0.179818	3.80689	-0.244688	0.136489	3.80229	-0.242646	0.1512	3.77702	-0.23928	0.155835
3.86633	-0.244541	0.127553	3.88722	-0.207412	0.180245	3.81342	-0.244764	0.136159	3.80893	-0.242747	0.151038	3.78344	-0.239187	0.155
3.87284	-0.244642	0.126988	3.89321	-0.206809	0.180615	3.81994	-0.244841	0.135822	3.81557	-0.242849	0.150872	3.78983	-0.239072	0.154157
3.87936	-0.244746	0.126418	3.89921	-0.206126	0.180853	3.82647	-0.24492	0.135479	3.82221	-0.242953	0.150701	3.79621	-0.23897	0.153238
3.88587	-0.24485	0.125869	3.90521	-0.205419	0.181059	3.833	-0.245001	0.135128	3.82885	-0.243059	0.150525	3.80256	-0.238859	0.152236
3.89239	-0.244952	0.125326	3.91122	-0.204617	0.181031	3.83953	-0.245083	0.134771	3.8355	-0.243167	0.150345	3.80887	-0.238697	0.15112
3.8989	-0.245046	0.124778	3.91723	-0.203748	0.181001	3.84605	-0.245167	0.134407	3.84215	-0.243277	0.15016	3.81518	-0.238534	0.149946
3.90541	-0.245146	0.124236	3.92325	-0.202851	0.180912	3.85258	-0.245253	0.134036	3.8488	-0.243389	0.149969	3.82148	-0.238359	0.148669
3.91192	-0.245249	0.123723	3.92925	-0.201878	0.180668	3.85912	-0.24534	0.133659	3.85545	-0.243502	0.149774	3.82775	-0.238187	0.147357
3.91842	-0.245348	0.123207	3.93526	-0.200885	0.180458	3.86565	-0.24543	0.133274	3.8621	-0.243618	0.149573	3.834	-0.238008	0.145967
3.92492	-0.245441	0.122704	3.9413	-0.199819	0.180147	3.87218	-0.24552	0.132882	3.86875	-0.243736	0.149367	3.84024	-0.237838	0.144544
3.93142	-0.245532	0.122218	3.94736	-0.198749	0.17981	3.87871	-0.245613	0.132484	3.87541	-0.243856	0.149156	3.84651	-0.237676	0.143146

## Sheet: Bat 1 Wingbeat 5
Shoulder_X	Shoulder_Y	Shoulder_Z	Wrist_X	Wrist_Y	Wrist_Z	Hip_X	Hip_Y	Hip_Z	Knee_X	Knee_Y	Knee_Z	Ankle_X	Ankle_Y	Ankle_Z
1.91791	-0.236827	0.096584	1.92742	-0.204446	0.147296	1.86545	-0.238611	0.084111	1.85408	-0.242314	0.094668	1.829	-0.24642	0.091447
1.92577	-0.236869	0.096075	1.9346	-0.203173	0.146794	1.87329	-0.238596	0.083504	1.86191	-0.242301	0.093932	1.83687	-0.246254	0.090552
1.93363	-0.236909	0.095567	1.94179	-0.201874	0.146232	1.88115	-0.238589	0.0829	1.86975	-0.24228	0.093192	1.84473	-0.246066	0.089669
1.94149	-0.236949	0.09506	1.94898	-0.200557	0.145606	1.88902	-0.238569	0.082193	1.87758	-0.242247	0.092448	1.85258	-0.24586	0.088811
1.94935	-0.236989	0.094555	1.95617	-0.199198	0.144891	1.89691	-0.238565	0.081551	1.88543	-0.242202	0.091703	1.86042	-0.245644	0.087968
1.95721	-0.237028	0.094054	1.96336	-0.197769	0.144035	1.9048	-0.238594	0.080968	1.89327	-0.242141	0.09096	1.86827	-0.245418	0.087127
1.96506	-0.237067	0.093557	1.97056	-0.196325	0.143105	1.9127	-0.23864	0.080399	1.90113	-0.242064	0.090219	1.87612	-0.245183	0.086283
1.97291	-0.237107	0.093065	1.97776	-0.194904	0.142125	1.92063	-0.238736	0.079851	1.90898	-0.241977	0.089492	1.88397	-0.244944	0.085442
1.98076	-0.237147	0.092578	1.98495	-0.193486	0.141071	1.92857	-0.238854	0.079379	1.91685	-0.241829	0.088719	1.89182	-0.244704	0.084594
1.9886	-0.237188	0.092098	1.99216	-0.192055	0.139925	1.93654	-0.238951	0.078906	1.92478	-0.241723	0.08805	1.89968	-0.24447	0.083731
1.99644	-0.23723	0.091626	1.99939	-0.190618	0.138707	1.94452	-0.239078	0.078365	1.93266	-0.241569	0.087348	1.90755	-0.244243	0.082849
2.00428	-0.237273	0.091162	2.00663	-0.189179	0.137408	1.9525	-0.239225	0.077837	1.94054	-0.241439	0.086589	1.91542	-0.244027	0.081942
2.01212	-0.237318	0.090707	2.01389	-0.187749	0.136048	1.96045	-0.239331	0.077234	1.94841	-0.241311	0.085827	1.9233	-0.243823	0.081023
2.01995	-0.237365	0.090263	2.02118	-0.186335	0.134614	1.96841	-0.23946	0.076636	1.95629	-0.241189	0.085068	1.9312	-0.243639	0.080112
2.02779	-0.237414	0.089829	2.02851	-0.184926	0.133109	1.97637	-0.239596	0.076042	1.96417	-0.241077	0.084318	1.9391	-0.243473	0.079193
2.03561	-0.237466	0.089407	2.03587	-0.18353	0.131524	1.9843	-0.239759	0.075507	1.97204	-0.240978	0.083582	1.94701	-0.243322	0.078257
2.04344	-0.23752	0.088998	2.04327	-0.182173	0.12991	1.99226	-0.23991	0.074952	1.97992	-0.240896	0.082864	1.95494	-0.243186	0.077316
2.05126	-0.237577	0.088602	2.0507	-0.180869	0.128271	2.00019	-0.240061	0.074398	1.98776	-0.240872	0.082168	1.96286	-0.243079	0.076392
2.05908	-0.237637	0.08822	2.05819	-0.179578	0.126585	2.0081	-0.24018	0.073845	1.99563	-0.240825	0.081488	1.97079	-0.242995	0.07548
2.0669	-0.237702	0.087853	2.06575	-0.178313	0.124849	2.016	-0.240295	0.073259	2.0035	-0.240839	0.080879	1.97872	-0.24294	0.074597
2.07471	-0.23777	0.087489	2.07334	-0.177092	0.123082	2.02386	-0.240451	0.072722	2.0113	-0.240826	0.080216	1.98666	-0.242908	0.073751
2.08252	-0.237841	0.087162	2.08098	-0.175926	0.121298	2.03172	-0.240587	0.072277	2.01916	-0.240871	0.079631	1.99459	-0.242896	0.072947
2.09032	-0.237917	0.086872	2.08866	-0.174811	0.119505	2.0396	-0.240747	0.071899	2.02702	-0.240904	0.079153	2.00253	-0.242901	0.072192
2.09813	-0.237998	0.086556	2.09639	-0.173767	0.117687	2.04749	-0.240929	0.071589	2.03489	-0.24095	0.078731	2.01046	-0.242922	0.071501
2.10594	-0.238086	0.086213	2.10418	-0.172788	0.115859	2.05538	-0.241087	0.071259	2.04275	-0.241007	0.078361	2.01838	-0.242953	0.070857
2.11375	-0.238174	0.085904	2.11203	-0.171886	0.114014	2.06325	-0.241256	0.071013	2.05061	-0.241074	0.078042	2.0263	-0.243001	0.070277
2.12155	-0.238261	0.08563	2.11993	-0.171055	0.112161	2.07112	-0.241422	0.070792	2.05846	-0.24115	0.077771	2.03421	-0.243066	0.069775
2.12935	-0.238347	0.085355	2.12791	-0.170319	0.110268	2.07897	-0.241585	0.070577	2.06629	-0.241235	0.077544	2.0421	-0.243143	0.069357
2.13714	-0.23843	0.085076	2.13593	-0.169665	0.108332	2.08683	-0.241769	0.070423	2.07417	-0.241286	0.07736	2.04998	-0.243218	0.069002
2.14493	-0.238509	0.084806	2.14404	-0.169106	0.106384	2.09468	-0.241929	0.070261	2.08201	-0.24138	0.077218	2.05785	-0.243291	0.068715
2.15272	-0.238583	0.084542	2.15221	-0.16863	0.104427	2.10251	-0.242087	0.070117	2.08985	-0.241478	0.077116	2.0657	-0.243356	0.06848
2.1605	-0.238662	0.084315	2.16045	-0.168244	0.102474	2.11035	-0.242244	0.069982	2.09769	-0.24158	0.077051	2.07353	-0.243414	0.068306
2.16828	-0.238747	0.084086	2.16875	-0.167934	0.100512	2.11814	-0.242389	0.069919	2.10552	-0.241684	0.07702	2.08134	-0.24347	0.06819
2.17607	-0.238824	0.083835	2.17713	-0.16772	0.098521	2.12593	-0.24255	0.069844	2.11334	-0.24179	0.077022	2.08914	-0.243526	0.06814
2.18384	-0.238891	0.083623	2.18556	-0.167579	0.096517	2.13369	-0.242713	0.069796	2.12116	-0.241897	0.077054	2.09691	-0.243584	0.068141
2.1916	-0.238948	0.083467	2.19405	-0.167521	0.094519	2.14143	-0.242891	0.069828	2.12898	-0.242004	0.077114	2.10467	-0.243649	0.068216
2.19936	-0.238999	0.083304	2.20258	-0.167533	0.092534	2.14917	-0.243053	0.069805	2.13679	-0.242112	0.077202	2.11241	-0.243715	0.068344
2.20712	-0.239041	0.083109	2.21115	-0.167624	0.090561	2.15688	-0.243227	0.06985	2.14467	-0.242176	0.077272	2.12013	-0.243782	0.068523
2.21488	-0.239076	0.082916	2.21975	-0.167768	0.088632	2.16457	-0.243404	0.069927	2.1525	-0.242279	0.077409	2.12783	-0.243855	0.068745
2.22265	-0.239103	0.082747	2.22839	-0.167985	0.086745	2.17226	-0.243561	0.070011	2.16029	-0.242383	0.077566	2.13551	-0.243942	0.069023
2.23041	-0.239124	0.082591	2.23705	-0.168262	0.08487	2.17992	-0.24375	0.070139	2.16808	-0.242484	0.077742	2.14319	-0.244043	0.069352
2.23814	-0.239141	0.082509	2.24572	-0.168616	0.083042	2.18758	-0.243931	0.070311	2.17587	-0.242583	0.077937	2.15086	-0.244158	0.069731
2.24585	-0.239144	0.082484	2.25441	-0.16904	0.081248	2.19524	-0.244112	0.070511	2.18365	-0.24268	0.078148	2.15852	-0.244287	0.070151
2.25358	-0.239137	0.082446	2.2631	-0.169546	0.079483	2.2029	-0.244304	0.070696	2.19143	-0.242774	0.078374	2.16617	-0.244428	0.070614
2.26133	-0.239131	0.082418	2.2718	-0.170114	0.077767	2.21057	-0.244488	0.070962	2.19921	-0.242864	0.078613	2.17383	-0.244577	0.071111
2.26908	-0.239087	0.082369	2.28049	-0.170747	0.076132	2.21823	-0.244654	0.071221	2.20698	-0.242951	0.078865	2.18148	-0.244731	0.071635
2.27683	-0.239005	0.082281	2.28919	-0.171436	0.074559	2.2259	-0.244813	0.071493	2.21475	-0.243035	0.079127	2.18914	-0.244883	0.072166
2.28459	-0.238922	0.082191	2.29792	-0.172213	0.073059	2.23357	-0.244967	0.071807	2.22252	-0.243087	0.079326	2.1968	-0.245031	0.072706
2.29235	-0.238844	0.082124	2.30666	-0.173072	0.071633	2.24124	-0.245087	0.072091	2.23022	-0.243205	0.079648	2.20447	-0.245178	0.073259
2.30012	-0.238777	0.082091	2.3154	-0.174001	0.070304	2.24894	-0.245207	0.07237	2.23799	-0.243278	0.079934	2.21216	-0.245307	0.073807
2.3079	-0.238722	0.08207	2.32412	-0.17499	0.069077	2.25666	-0.245312	0.072644	2.24576	-0.243346	0.080226	2.21985	-0.245412	0.074335
2.31569	-0.238681	0.08207	2.33283	-0.176039	0.067963	2.26439	-0.245394	0.072925	2.25353	-0.243411	0.080522	2.22755	-0.245493	0.074848
2.32351	-0.23865	0.082028	2.34152	-0.177133	0.066934	2.27215	-0.245471	0.073174	2.2613	-0.243473	0.080821	2.23527	-0.245548	0.075345
2.33135	-0.238619	0.081908	2.35019	-0.178272	0.065999	2.27989	-0.245533	0.073424	2.26907	-0.24353	0.081123	2.24301	-0.245566	0.075811
2.33917	-0.238585	0.081781	2.35883	-0.179447	0.06517	2.28762	-0.24558	0.073674	2.27685	-0.243585	0.081426	2.25075	-0.24555	0.076243
2.34698	-0.238566	0.081683	2.36744	-0.180658	0.064456	2.29535	-0.245603	0.073909	2.28463	-0.243635	0.081729	2.25852	-0.245502	0.076635
2.3548	-0.238604	0.081646	2.37602	-0.181904	0.063833	2.30307	-0.245621	0.074174	2.29241	-0.243682	0.082031	2.26631	-0.245428	0.076994
2.36261	-0.238686	0.081646	2.38456	-0.183184	0.063308	2.31081	-0.245619	0.074385	2.30017	-0.243772	0.082425	2.27411	-0.245328	0.077313
2.37043	-0.238775	0.081646	2.39304	-0.184465	0.062878	2.31853	-0.245657	0.074712	2.30796	-0.243833	0.082788	2.28193	-0.245202	0.077588
2.37825	-0.238871	0.081664	2.40145	-0.185745	0.06255	2.32629	-0.245709	0.074999	2.31571	-0.243917	0.083171	2.28976	-0.245044	0.077799
2.38608	-0.238966	0.081689	2.40983	-0.187034	0.062309	2.33403	-0.245752	0.075293	2.32351	-0.243952	0.083461	2.29761	-0.244869	0.077966
2.39392	-0.239048	0.081697	2.41817	-0.188322	0.062157	2.34179	-0.245799	0.07559	2.33131	-0.243985	0.083747	2.30548	-0.244687	0.0781
2.40178	-0.239117	0.081679	2.42649	-0.189602	0.062102	2.34955	-0.245864	0.075853	2.33912	-0.244015	0.084028	2.31336	-0.244497	0.078198
2.40963	-0.239178	0.08163	2.43477	-0.190875	0.062115	2.35732	-0.245916	0.076153	2.34693	-0.244043	0.084302	2.32126	-0.244307	0.078262
2.41748	-0.239241	0.081588	2.44304	-0.19214	0.062186	2.36512	-0.245972	0.076437	2.35475	-0.244069	0.08457	2.32917	-0.244127	0.078308
2.42535	-0.239303	0.081551	2.4513	-0.193379	0.062372	2.37295	-0.246032	0.076702	2.36258	-0.244094	0.08483	2.3371	-0.243968	0.078349
2.43321	-0.239345	0.08148	2.45954	-0.194592	0.062665	2.3808	-0.246101	0.076975	2.37041	-0.244117	0.085082	2.34504	-0.243828	0.07839
2.44107	-0.239369	0.081376	2.46774	-0.195782	0.063058	2.38868	-0.246169	0.07718	2.37825	-0.244139	0.085325	2.35298	-0.243693	0.078419
2.44895	-0.239385	0.081261	2.4759	-0.196952	0.063543	2.39656	-0.246248	0.077413	2.38612	-0.244114	0.085466	2.36092	-0.243563	0.07844
2.45682	-0.239395	0.081135	2.48405	-0.198084	0.064069	2.40448	-0.246281	0.077506	2.39398	-0.244142	0.085699	2.36886	-0.243451	0.078476
2.4647	-0.239396	0.080978	2.4922	-0.199182	0.064629	2.41242	-0.246305	0.077634	2.40188	-0.244115	0.085827	2.37681	-0.243362	0.078547
2.47258	-0.239389	0.080792	2.50034	-0.200239	0.065296	2.42034	-0.246323	0.077709	2.40975	-0.244135	0.086032	2.38474	-0.243298	0.078657
2.48045	-0.239385	0.080598	2.50848	-0.201256	0.066064	2.42826	-0.246333	0.077757	2.41762	-0.244154	0.086226	2.39267	-0.243252	0.078795
2.4883	-0.239386	0.080398	2.51658	-0.20224	0.06691	2.43618	-0.246322	0.077813	2.42551	-0.244173	0.086409	2.40059	-0.243223	0.078964
2.49618	-0.239385	0.080195	2.52462	-0.203188	0.067857	2.44407	-0.24631	0.077762	2.4334	-0.244193	0.086582	2.40851	-0.243205	0.079162
2.50407	-0.239382	0.07999	2.53263	-0.20409	0.068885	2.45198	-0.246302	0.07774	2.4413	-0.244213	0.086742	2.41642	-0.243199	0.079395
2.51196	-0.239381	0.079782	2.54063	-0.204962	0.069929	2.45988	-0.24629	0.0777	2.44921	-0.244235	0.086891	2.42431	-0.243195	0.079651
2.51986	-0.239381	0.079573	2.5486	-0.205799	0.071054	2.46779	-0.246268	0.077605	2.45713	-0.244257	0.087027	2.4322	-0.243189	0.079936
2.52776	-0.239381	0.079363	2.55659	-0.206595	0.072258	2.4757	-0.246258	0.077559	2.46505	-0.244281	0.087152	2.4401	-0.243194	0.080262
2.53567	-0.239382	0.079153	2.56459	-0.207355	0.073462	2.48359	-0.246238	0.077474	2.47298	-0.244306	0.087263	2.448	-0.243211	0.080633
2.54359	-0.239384	0.078944	2.57254	-0.208095	0.07471	2.49148	-0.246217	0.077376	2.48092	-0.244332	0.087363	2.4559	-0.243228	0.081027
2.55151	-0.239387	0.078737	2.58047	-0.208798	0.076071	2.49934	-0.246199	0.077243	2.48886	-0.244361	0.087449	2.46379	-0.243244	0.081453
2.55943	-0.239391	0.078531	2.58835	-0.209471	0.077466	2.5072	-0.246163	0.077093	2.49679	-0.244367	0.0874	2.4717	-0.243255	0.081903
2.56736	-0.239397	0.078329	2.59622	-0.210127	0.078829	2.51508	-0.246141	0.076965	2.50477	-0.244378	0.087405	2.47962	-0.243262	0.082383
2.5753	-0.239404	0.07813	2.60411	-0.210766	0.080166	2.52297	-0.24612	0.07683	2.5128	-0.244396	0.087467	2.48754	-0.243264	0.082889
2.58323	-0.239413	0.077935	2.61199	-0.211389	0.081514	2.53088	-0.246109	0.076738	2.52077	-0.244434	0.087501	2.49547	-0.243273	0.08343
2.59117	-0.239424	0.077746	2.61984	-0.212007	0.082893	2.53878	-0.246099	0.076573	2.52874	-0.244474	0.087522	2.50342	-0.243288	0.083997
2.59912	-0.239436	0.077563	2.62767	-0.212611	0.084316	2.54667	-0.24608	0.076417	2.53672	-0.244517	0.087529	2.51138	-0.243309	0.084583
2.60706	-0.239451	0.077386	2.6355	-0.213207	0.085719	2.55456	-0.246063	0.076254	2.5447	-0.244563	0.087523	2.51934	-0.24334	0.085184
2.61501	-0.239468	0.077216	2.64331	-0.213788	0.087085	2.56244	-0.246039	0.076058	2.55268	-0.244612	0.087504	2.52731	-0.243376	0.085789
2.62296	-0.239487	0.077054	2.65114	-0.214348	0.088478	2.57034	-0.246033	0.075967	2.56067	-0.244663	0.087472	2.53528	-0.243416	0.086396
2.63091	-0.239508	0.076901	2.65899	-0.214885	0.089876	2.57824	-0.246019	0.075784	2.56866	-0.244718	0.087426	2.54327	-0.243471	0.087008
2.63886	-0.239532	0.076757	2.66685	-0.215418	0.091186	2.58615	-0.246006	0.075594	2.57666	-0.244776	0.087367	2.55126	-0.243543	0.087619
2.64681	-0.239559	0.076624	2.67473	-0.215945	0.092388	2.59408	-0.246007	0.075428	2.58467	-0.244862	0.087417	2.55927	-0.243629	0.088212
2.65476	-0.239589	0.076502	2.68261	-0.216455	0.093527	2.602	-0.245995	0.075183	2.59264	-0.244948	0.087387	2.56727	-0.243728	0.088783
2.66271	-0.239621	0.076391	2.6905	-0.216949	0.094587	2.60991	-0.245983	0.074967	2.60058	-0.245033	0.087274	2.5753	-0.243857	0.089321
2.67067	-0.239657	0.076292	2.6984	-0.217424	0.095519	2.61782	-0.245971	0.074742	2.60857	-0.245103	0.087162	2.58333	-0.244004	0.089818
2.67862	-0.239696	0.076207	2.70632	-0.217882	0.096317	2.62572	-0.245949	0.074521	2.61652	-0.245185	0.087116	2.59136	-0.244165	0.090269
2.68657	-0.239739	0.076123	2.71423	-0.218332	0.096967	2.63362	-0.245925	0.07426	2.62452	-0.245261	0.086978	2.59939	-0.244341	0.090681
2.69451	-0.239785	0.076071	2.72213	-0.218772	0.097472	2.64153	-0.24591	0.074	2.63251	-0.245341	0.086827	2.60742	-0.244539	0.091073
2.70244	-0.239832	0.076052	2.72999	-0.219209	0.097855	2.64944	-0.245894	0.073727	2.64049	-0.245423	0.086663	2.61544	-0.244764	0.091453
2.71039	-0.239887	0.07601	2.73782	-0.219644	0.098141	2.65734	-0.245866	0.073355	2.64848	-0.245507	0.086486	2.62347	-0.245025	0.091798
2.71837	-0.239948	0.075945	2.74559	-0.220073	0.098366	2.66523	-0.245844	0.073053	2.65646	-0.245594	0.086296	2.6315	-0.245311	0.092104
2.72635	-0.239993	0.075848	2.75332	-0.220493	0.098565	2.67313	-0.245819	0.072736	2.66443	-0.245684	0.086093	2.63952	-0.24562	0.092338
2.73435	-0.240023	0.075716	2.761	-0.2209	0.098772	2.68101	-0.24579	0.072402	2.6724	-0.245776	0.085877	2.64756	-0.245955	0.092518
2.74233	-0.240073	0.075591	2.76862	-0.221289	0.099021	2.68888	-0.245756	0.072092	2.68036	-0.24587	0.085649	2.65559	-0.24632	0.092643
2.75031	-0.240142	0.07547	2.7762	-0.221652	0.099336	2.69675	-0.245716	0.071725	2.68832	-0.245965	0.085407	2.6636	-0.2467	0.092726
2.75828	-0.240203	0.075316	2.78373	-0.221984	0.099737	2.70461	-0.245669	0.071342	2.69626	-0.246105	0.085241	2.67159	-0.247081	0.092753
2.76624	-0.240256	0.075128	2.79122	-0.222278	0.100236	2.71246	-0.245615	0.070942	2.70424	-0.246195	0.084895	2.67956	-0.247467	0.092731
2.77419	-0.240326	0.074943	2.79868	-0.222527	0.100836	2.72031	-0.245563	0.070539	2.71218	-0.246295	0.084616	2.68751	-0.247865	0.092655
2.78216	-0.240415	0.07473	2.80611	-0.222725	0.101532	2.72815	-0.24549	0.070107	2.7201	-0.246395	0.084323	2.69546	-0.248265	0.092506
2.79014	-0.240517	0.074487	2.81353	-0.222868	0.102309	2.73598	-0.245406	0.069661	2.72801	-0.246496	0.084018	2.70339	-0.24866	0.092257
2.79809	-0.240629	0.074268	2.82094	-0.222951	0.103148	2.74377	-0.245342	0.069245	2.73591	-0.24658	0.083595	2.71131	-0.249042	0.091931
2.80601	-0.240736	0.074054	2.82835	-0.222973	0.104023	2.7516	-0.245201	0.068727	2.7438	-0.246681	0.083264	2.71921	-0.24941	0.091543
2.81392	-0.240859	0.073851	2.83576	-0.222932	0.104902	2.75949	-0.245073	0.068253	2.75168	-0.246782	0.08292	2.72707	-0.249765	0.091124
2.82181	-0.240995	0.073652	2.84319	-0.222831	0.105755	2.76728	-0.24494	0.067768	2.75955	-0.246881	0.082562	2.7349	-0.2501	0.090665
2.82971	-0.241109	0.073414	2.85064	-0.222674	0.106551	2.7751	-0.244804	0.067365	2.76741	-0.24698	0.082192	2.74272	-0.250412	0.090165
2.83758	-0.241126	0.073044	2.85811	-0.222468	0.107264	2.78291	-0.244681	0.067023	2.77528	-0.247082	0.081848	2.75052	-0.250688	0.089606
2.84545	-0.241074	0.072578	2.86559	-0.222232	0.107887	2.79072	-0.244574	0.066733	2.78312	-0.247135	0.081363	2.75831	-0.250941	0.089003
2.85331	-0.241015	0.072098	2.87311	-0.221939	0.108366	2.79854	-0.244487	0.066478	2.79094	-0.247227	0.080951	2.7661	-0.251184	0.088363
2.86115	-0.240922	0.071576	2.88062	-0.221684	0.108803	2.80636	-0.24442	0.066238	2.79875	-0.247317	0.080526	2.77387	-0.251398	0.087701
2.86906	-0.240795	0.070936	2.88814	-0.221417	0.10915	2.81421	-0.244373	0.065995	2.80654	-0.247403	0.080086	2.78164	-0.25158	0.086985
2.87702	-0.24064	0.070177	2.89564	-0.221127	0.109387	2.82208	-0.244343	0.065736	2.81433	-0.247485	0.079631	2.7894	-0.251748	0.086281
2.88496	-0.240462	0.069368	2.90317	-0.22084	0.109559	2.83	-0.244302	0.0654	2.82211	-0.247581	0.079268	2.79716	-0.251887	0.085556
2.89288	-0.240274	0.068526	2.91071	-0.220562	0.109667	2.83791	-0.244344	0.06512	2.82987	-0.247655	0.078783	2.80492	-0.252	0.08481
2.90079	-0.240063	0.067745	2.91824	-0.220316	0.109761	2.84576	-0.244374	0.064747	2.83762	-0.247723	0.078282	2.81267	-0.252097	0.084032
2.90868	-0.239832	0.067035	2.92578	-0.220062	0.109806	2.85373	-0.244411	0.064344	2.84537	-0.247785	0.077765	2.82042	-0.252176	0.083247
2.91657	-0.239609	0.066261	2.93332	-0.219782	0.109895	2.86168	-0.244451	0.063825	2.8531	-0.24784	0.077232	2.82817	-0.252235	0.082432
2.92447	-0.239469	0.065517	2.94086	-0.219495	0.109955	2.86964	-0.244478	0.063221	2.8608	-0.247884	0.076641	2.83592	-0.252286	0.081601
2.93237	-0.239395	0.064876	2.94838	-0.21922	0.110025	2.87759	-0.244489	0.062555	2.86851	-0.247925	0.076072	2.84366	-0.252326	0.080764
2.94026	-0.239325	0.064255	2.95588	-0.219002	0.110171	2.88552	-0.244481	0.061854	2.87622	-0.247959	0.075486	2.8514	-0.252357	0.07993
2.94817	-0.239257	0.063626	2.96342	-0.218689	0.110218	2.89343	-0.244457	0.061149	2.88392	-0.247983	0.07488	2.85913	-0.252379	0.079062
2.95603	-0.239189	0.063065	2.97093	-0.218335	0.110209	2.9013	-0.244421	0.060461	2.89159	-0.247978	0.074212	2.86687	-0.252392	0.078208
2.96383	-0.239147	0.062563	2.9785	-0.218005	0.110254	2.90912	-0.244374	0.05981	2.89928	-0.247984	0.073566	2.8746	-0.252397	0.077309
2.97166	-0.239124	0.062053	2.98603	-0.217629	0.11024	2.91691	-0.244318	0.059206	2.90697	-0.247979	0.072899	2.88233	-0.252392	0.076415
2.97947	-0.239134	0.06167	2.99355	-0.217191	0.110157	2.92466	-0.24426	0.058648	2.91466	-0.247964	0.07221	2.89006	-0.252376	0.07549
2.98726	-0.239189	0.06132	3.00108	-0.21666	0.109978	2.93238	-0.244206	0.058123	2.92236	-0.247937	0.071498	2.89779	-0.252336	0.074554
2.99503	-0.239267	0.060863	3.00864	-0.216153	0.109827	2.94009	-0.244159	0.057614	2.93006	-0.247897	0.070763	2.90552	-0.25228	0.073577
3.00278	-0.23934	0.060436	3.01616	-0.215624	0.109547	2.9478	-0.244124	0.057099	2.93776	-0.247846	0.070002	2.91324	-0.252207	0.072598
3.01063	-0.239257	0.059831	3.02366	-0.215032	0.109207	2.95553	-0.244105	0.056555	2.94547	-0.24778	0.069215	2.92096	-0.252129	0.071618
3.01838	-0.239162	0.05925	3.03118	-0.214406	0.108846	2.9633	-0.244093	0.055965	2.95325	-0.247717	0.068434	2.92868	-0.252034	0.070633
3.02624	-0.23913	0.05866	3.0387	-0.21368	0.108379	2.9711	-0.244114	0.055323	2.96098	-0.247622	0.067591	2.9364	-0.251904	0.069606
3.03396	-0.239133	0.058152	3.0462	-0.212968	0.107931	2.97891	-0.244168	0.054622	2.96877	-0.24751	0.066753	2.94412	-0.251746	0.068581
3.04167	-0.239059	0.057565	3.05371	-0.212221	0.107441	2.98679	-0.244218	0.05394	2.97652	-0.247406	0.065853	2.95184	-0.251563	0.067511

## Sheet: Bat 2 Wingbeat 1
Shoulder_X	Shoulder_Y	Shoulder_Z	Wrist_X	Wrist_Y	Wrist_Z	Hip_X	Hip_Y	Hip_Z	Knee_X	Knee_Y	Knee_Z	Ankle_X	Ankle_Y	Ankle_Z	TE1_X	TE1_Y	TE1_Z	TE2_X	TE2_Y	TE2_Z	TE3_X	TE3_Y
0.689895	-0.158592	0.239346	0.690175	-0.127487	0.308278	0.641828	-0.173912	0.221083	0.629498	-0.167676	0.235001	0.600972	-0.167644	0.231613	0.610461	-0.166192	0.250804	0.619692	-0.164443	0.271486	0.623702	-0.154981
0.693196	-0.158714	0.239388	0.69227	-0.125527	0.308327	0.645092	-0.174037	0.221115	0.632589	-0.167982	0.234759	0.604046	-0.16821	0.231666	0.613652	-0.167068	0.251328	0.622689	-0.165646	0.272668	0.625778	-0.156141
0.696494	-0.158834	0.23943	0.694333	-0.123474	0.3082	0.648353	-0.174154	0.221144	0.635679	-0.168275	0.234595	0.607127	-0.168784	0.231635	0.616852	-0.167857	0.251901	0.625852	-0.166555	0.273688	0.627997	-0.156879
0.699779	-0.158946	0.239469	0.696364	-0.121323	0.307857	0.651613	-0.174263	0.22117	0.638771	-0.16853	0.234495	0.61023	-0.169354	0.231536	0.620037	-0.168505	0.252438	0.629069	-0.167164	0.274668	0.630355	-0.157157
0.70305	-0.159048	0.239516	0.69838	-0.119118	0.307341	0.654874	-0.174363	0.221194	0.64185	-0.168762	0.234337	0.613352	-0.169916	0.231412	0.623181	-0.169028	0.252892	0.632214	-0.167453	0.275574	0.632797	-0.156953
0.706311	-0.159138	0.23957	0.700395	-0.116876	0.306623	0.658138	-0.174453	0.221213	0.644943	-0.168983	0.23418	0.616475	-0.170453	0.231253	0.626317	-0.169458	0.253245	0.635209	-0.167285	0.2761	0.635313	-0.156255
0.709564	-0.159217	0.239624	0.702422	-0.114623	0.305754	0.661409	-0.174528	0.22124	0.648053	-0.169197	0.234022	0.619586	-0.170943	0.231031	0.629445	-0.16983	0.25351	0.638133	-0.166836	0.276556	0.637848	-0.155059
0.712801	-0.159286	0.239672	0.704482	-0.112368	0.304715	0.664689	-0.174589	0.221262	0.651204	-0.169381	0.234033	0.622714	-0.171379	0.230732	0.632593	-0.170132	0.253684	0.640963	-0.16607	0.276765	0.640297	-0.153424
0.716024	-0.15935	0.239719	0.706579	-0.110107	0.303545	0.667976	-0.174648	0.221275	0.654387	-0.169537	0.234186	0.625858	-0.171787	0.23039	0.635717	-0.170321	0.25373	0.643765	-0.165041	0.276812	0.642634	-0.151502
0.719233	-0.159411	0.239767	0.70874	-0.107862	0.302225	0.671275	-0.174698	0.221287	0.657536	-0.169683	0.234105	0.629021	-0.172142	0.229971	0.638798	-0.170326	0.253645	0.646499	-0.163774	0.276626	0.644912	-0.149398
0.722429	-0.159469	0.239813	0.710961	-0.105658	0.300798	0.674583	-0.174738	0.221299	0.660675	-0.169809	0.233853	0.632213	-0.172436	0.229509	0.641805	-0.170129	0.253383	0.649087	-0.162298	0.276252	0.647129	-0.147226
0.725613	-0.15952	0.239862	0.713281	-0.10351	0.299345	0.677901	-0.17477	0.221314	0.663867	-0.169875	0.233835	0.635413	-0.172638	0.229062	0.644824	-0.169865	0.253124	0.651539	-0.160589	0.275636	0.64932	-0.144996
0.728795	-0.159571	0.239916	0.715697	-0.101424	0.297905	0.681229	-0.174813	0.221328	0.667107	-0.169909	0.234067	0.638606	-0.172763	0.228613	0.647802	-0.169411	0.252765	0.653968	-0.158766	0.274961	0.651507	-0.142683
0.731972	-0.159621	0.239979	0.71825	-0.099432	0.296385	0.684541	-0.174832	0.221376	0.670342	-0.169933	0.23412	0.641811	-0.172809	0.228111	0.650785	-0.168762	0.252374	0.656391	-0.156871	0.274213	0.653725	-0.140301
0.735138	-0.159671	0.24005	0.720925	-0.097518	0.294815	0.687874	-0.174842	0.221359	0.673546	-0.169934	0.233937	0.645045	-0.172795	0.227568	0.653722	-0.167864	0.25188	0.658883	-0.154904	0.273439	0.655994	-0.137872
0.738291	-0.159728	0.24014	0.723747	-0.095756	0.292994	0.691177	-0.174873	0.221424	0.676765	-0.169879	0.233963	0.648306	-0.172691	0.226989	0.656659	-0.166741	0.25129	0.661374	-0.152853	0.2725	0.658342	-0.135357
0.741442	-0.15979	0.240255	0.726696	-0.094135	0.290943	0.694486	-0.174894	0.221453	0.679973	-0.169793	0.234031	0.651563	-0.172504	0.226392	0.659535	-0.165417	0.250576	0.663917	-0.150795	0.271586	0.660793	-0.13281
0.744585	-0.159849	0.240396	0.729843	-0.092545	0.289008	0.697789	-0.174903	0.221491	0.68313	-0.169705	0.23368	0.654821	-0.172237	0.225844	0.662422	-0.163993	0.249836	0.666535	-0.148713	0.270539	0.663357	-0.130224
0.747719	-0.159905	0.24056	0.73316	-0.090965	0.287208	0.701079	-0.174909	0.221532	0.686303	-0.169601	0.233287	0.65808	-0.171914	0.22538	0.665345	-0.162565	0.249063	0.669239	-0.146568	0.269415	0.666061	-0.127607
0.750845	-0.159961	0.240745	0.736683	-0.089496	0.285373	0.704354	-0.174913	0.221581	0.689517	-0.169442	0.233355	0.661349	-0.171504	0.22489	0.668325	-0.161103	0.248224	0.672109	-0.144403	0.268223	0.668911	-0.12494
0.753959	-0.160019	0.240947	0.740374	-0.088124	0.283421	0.707609	-0.174915	0.221642	0.69271	-0.169266	0.233482	0.664652	-0.171039	0.224316	0.671361	-0.159613	0.247377	0.675098	-0.142266	0.267077	0.671936	-0.122295
0.757062	-0.160078	0.241185	0.744274	-0.086872	0.281357	0.710837	-0.1749	0.221721	0.695862	-0.169087	0.233117	0.667964	-0.170513	0.22375	0.674449	-0.158084	0.246429	0.678155	-0.140113	0.265904	0.675143	-0.11968
0.760159	-0.160141	0.241457	0.748345	-0.085708	0.279273	0.714058	-0.174903	0.221793	0.699025	-0.168882	0.232689	0.671267	-0.169924	0.223241	0.677597	-0.156595	0.245477	0.681317	-0.137993	0.264734	0.678546	-0.117087
0.763246	-0.160205	0.241755	0.75262	-0.084657	0.277174	0.717229	-0.174912	0.221963	0.702213	-0.168638	0.232486	0.674609	-0.169258	0.222684	0.680811	-0.155167	0.24453	0.684566	-0.135918	0.263562	0.682127	-0.114517
0.766325	-0.160265	0.242067	0.757076	-0.083647	0.27526	0.720395	-0.1749	0.222089	0.705381	-0.168392	0.232059	0.677994	-0.168543	0.222069	0.684059	-0.153767	0.243589	0.687922	-0.13388	0.262415	0.685891	-0.111996
0.769398	-0.160323	0.242409	0.761734	-0.082703	0.273539	0.723514	-0.174907	0.222289	0.708528	-0.168145	0.231423	0.681419	-0.167794	0.221466	0.687392	-0.152416	0.242689	0.691427	-0.131847	0.261112	0.689853	-0.109488
0.77247	-0.160386	0.242778	0.766522	-0.081936	0.271666	0.726594	-0.17492	0.222538	0.711693	-0.167867	0.231039	0.684877	-0.167009	0.220805	0.69078	-0.151065	0.241757	0.695045	-0.129835	0.25974	0.694001	-0.107029
0.775532	-0.160454	0.24316	0.771449	-0.081409	0.269694	0.729644	-0.174941	0.22284	0.714873	-0.167563	0.230921	0.688378	-0.166193	0.220075	0.694232	-0.149714	0.240797	0.698814	-0.127868	0.258281	0.698317	-0.104614
0.778585	-0.160524	0.243556	0.77648	-0.081021	0.267794	0.73265	-0.174968	0.223193	0.718042	-0.16727	0.230566	0.691912	-0.165376	0.219387	0.697767	-0.148348	0.239869	0.702703	-0.125925	0.25674	0.70285	-0.10227
0.781633	-0.160592	0.243983	0.781622	-0.08077	0.265934	0.735623	-0.175001	0.223599	0.721207	-0.166981	0.230275	0.695488	-0.16456	0.21871	0.701408	-0.14699	0.238852	0.706744	-0.123998	0.254983	0.707554	-0.099995
0.784675	-0.160658	0.244419	0.786836	-0.080632	0.26411	0.738565	-0.17504	0.224054	0.724388	-0.166681	0.230598	0.699129	-0.16375	0.217953	0.705162	-0.145692	0.237734	0.710967	-0.122136	0.25314	0.712419	-0.097791
0.787708	-0.160723	0.244862	0.792108	-0.080652	0.262283	0.741482	-0.175084	0.224556	0.727561	-0.166393	0.231272	0.702869	-0.162973	0.217161	0.709046	-0.144437	0.236465	0.715349	-0.1203	0.251133	0.717445	-0.095705
0.790736	-0.160788	0.24532	0.797405	-0.080804	0.260446	0.744378	-0.175134	0.225101	0.730712	-0.166128	0.232012	0.70666	-0.162245	0.216439	0.713068	-0.143259	0.235107	0.719878	-0.118505	0.248983	0.722602	-0.093734
0.793764	-0.160852	0.245801	0.802738	-0.081114	0.258708	0.747258	-0.175187	0.225684	0.733839	-0.165888	0.232827	0.710523	-0.161589	0.215784	0.717179	-0.14217	0.233689	0.724515	-0.116756	0.246663	0.727855	-0.091879
0.796791	-0.160914	0.24629	0.808086	-0.081556	0.25706	0.750129	-0.175243	0.2263	0.736942	-0.165669	0.233704	0.714461	-0.160991	0.215126	0.721384	-0.14114	0.232232	0.729242	-0.115143	0.244325	0.73316	-0.090156
0.799813	-0.160973	0.24678	0.813444	-0.082166	0.25551	0.752995	-0.175301	0.226943	0.740026	-0.165472	0.234647	0.718478	-0.160478	0.214512	0.725682	-0.140217	0.230784	0.734071	-0.113683	0.241936	0.738538	-0.088558
0.802838	-0.16103	0.247286	0.818804	-0.082882	0.254005	0.755858	-0.175358	0.227607	0.743096	-0.16529	0.23564	0.722568	-0.160044	0.213954	0.730094	-0.139417	0.229365	0.738981	-0.112427	0.239598	0.744018	-0.087161
0.805865	-0.161083	0.247811	0.824151	-0.083736	0.252603	0.758728	-0.175399	0.228225	0.746165	-0.16512	0.236674	0.726727	-0.159717	0.213469	0.734565	-0.138793	0.227876	0.743933	-0.111357	0.237286	0.749571	-0.085996
0.80889	-0.161138	0.248342	0.82948	-0.08473	0.251335	0.761607	-0.175464	0.228939	0.749226	-0.164969	0.237447	0.730948	-0.159494	0.213089	0.739088	-0.138363	0.226465	0.748947	-0.110557	0.235084	0.755209	-0.085079
0.811918	-0.161193	0.248887	0.83477	-0.085891	0.25024	0.764515	-0.17553	0.229688	0.752287	-0.164847	0.237902	0.735206	-0.15936	0.212819	0.743535	-0.13802	0.225586	0.754015	-0.109952	0.232903	0.760893	-0.084448
0.814951	-0.161249	0.249447	0.840035	-0.087175	0.249356	0.767443	-0.175584	0.230383	0.755372	-0.164733	0.238301	0.739463	-0.159292	0.212624	0.747975	-0.137857	0.224739	0.759153	-0.109602	0.230852	0.76662	-0.084103
0.817993	-0.161302	0.25002	0.845245	-0.088609	0.24874	0.770395	-0.175635	0.231072	0.7585	-0.164627	0.238646	0.743709	-0.15929	0.212509	0.752367	-0.137831	0.224086	0.764235	-0.109515	0.229246	0.772385	-0.084048
0.821038	-0.161355	0.250594	0.850391	-0.090166	0.248285	0.773377	-0.175682	0.231752	0.761672	-0.164531	0.238926	0.747916	-0.15933	0.212486	0.75674	-0.137917	0.223564	0.769344	-0.109671	0.227762	0.77813	-0.084272
0.824086	-0.161409	0.251171	0.85544	-0.091854	0.248045	0.77639	-0.175725	0.232419	0.764878	-0.164445	0.239156	0.752075	-0.159411	0.212561	0.761064	-0.13813	0.223138	0.774428	-0.110049	0.226511	0.783901	-0.084782
0.827142	-0.161464	0.251756	0.860398	-0.093639	0.248009	0.779437	-0.175764	0.23307	0.768113	-0.164369	0.239336	0.756171	-0.159504	0.212694	0.765336	-0.138431	0.222768	0.779462	-0.110607	0.225493	0.789586	-0.085507
0.830202	-0.161517	0.252335	0.865224	-0.095522	0.248231	0.782518	-0.175799	0.233703	0.771378	-0.164304	0.23947	0.760196	-0.15961	0.21289	0.769525	-0.138798	0.222442	0.784418	-0.111311	0.22462	0.795209	-0.086455
0.833269	-0.161567	0.252902	0.869928	-0.097472	0.248653	0.785638	-0.175848	0.234378	0.774659	-0.164256	0.239576	0.764145	-0.1597	0.213138	0.773656	-0.139218	0.222233	0.78931	-0.112152	0.223878	0.80074	-0.087563
0.836348	-0.161615	0.253484	0.874473	-0.099482	0.249306	0.788812	-0.175868	0.234919	0.777955	-0.164227	0.239658	0.768009	-0.159775	0.21344	0.777707	-0.13966	0.222058	0.794114	-0.11306	0.22324	0.806175	-0.088778
0.839434	-0.16166	0.254072	0.878879	-0.101527	0.250151	0.791993	-0.17588	0.235435	0.781258	-0.164206	0.239778	0.771806	-0.159851	0.213797	0.78179	-0.140214	0.221491	0.798816	-0.114052	0.222662	0.811545	-0.090146
0.842526	-0.161697	0.254655	0.883108	-0.103594	0.251226	0.795209	-0.175898	0.235983	0.784566	-0.164194	0.239943	0.775531	-0.159922	0.214203	0.7858	-0.140786	0.221063	0.803421	-0.1151	0.22209	0.816812	-0.091595
0.845619	-0.161729	0.255235	0.887189	-0.105657	0.252473	0.798456	-0.175912	0.236511	0.787861	-0.164189	0.240155	0.779189	-0.159988	0.214659	0.789769	-0.141393	0.220624	0.80804	-0.116185	0.221249	0.821993	-0.093094
0.848712	-0.161752	0.255819	0.891085	-0.107705	0.253913	0.801729	-0.175922	0.23702	0.79114	-0.164192	0.240419	0.78278	-0.16005	0.21516	0.793697	-0.14203	0.220191	0.812596	-0.117331	0.220475	0.827126	-0.094624
0.851806	-0.161764	0.256407	0.894827	-0.109729	0.255495	0.805027	-0.175931	0.237512	0.794417	-0.164203	0.240725	0.786307	-0.160108	0.215706	0.797584	-0.14269	0.219781	0.817091	-0.118506	0.219666	0.832175	-0.096233
0.854906	-0.161759	0.257005	0.898398	-0.111704	0.257309	0.808344	-0.175937	0.237989	0.797685	-0.16422	0.241075	0.789772	-0.160164	0.216294	0.80143	-0.143365	0.21941	0.821524	-0.119712	0.218886	0.837199	-0.097944
0.858017	-0.161742	0.257628	0.901839	-0.113629	0.259303	0.811678	-0.175941	0.238454	0.800945	-0.164245	0.241468	0.793177	-0.160216	0.216923	0.805236	-0.144049	0.219095	0.825889	-0.120945	0.218173	0.84214	-0.099689
0.861139	-0.161706	0.258273	0.90511	-0.115489	0.261394	0.815023	-0.175945	0.23891	0.804198	-0.164276	0.241903	0.796525	-0.160266	0.217589	0.809001	-0.144734	0.218851	0.830182	-0.122199	0.217563	0.847	-0.101494
0.864267	-0.161653	0.258914	0.908247	-0.117289	0.263548	0.818363	-0.175946	0.239386	0.807442	-0.164313	0.242378	0.799817	-0.160315	0.218292	0.812725	-0.145414	0.218697	0.834395	-0.123467	0.217096	0.851764	-0.103365
0.867397	-0.161581	0.259548	0.911228	-0.119004	0.265796	0.821706	-0.175944	0.239857	0.810679	-0.164357	0.242892	0.803057	-0.160363	0.219029	0.816409	-0.146082	0.218648	0.838523	-0.124744	0.216808	0.856419	-0.105226
0.870531	-0.161495	0.260188	0.914088	-0.120644	0.268101	0.825062	-0.175947	0.240302	0.813908	-0.164406	0.243445	0.806245	-0.16041	0.219799	0.820054	-0.14673	0.218721	0.842579	-0.126041	0.216722	0.861	-0.10713
0.873677	-0.161392	0.260844	0.916807	-0.122198	0.270473	0.828414	-0.175951	0.240749	0.81713	-0.164461	0.244034	0.809385	-0.160456	0.220598	0.823657	-0.147353	0.218932	0.84652	-0.127305	0.21692	0.865414	-0.109035
0.876836	-0.161276	0.26151	0.919424	-0.123679	0.272892	0.831758	-0.175955	0.241199	0.820343	-0.164521	0.244659	0.812477	-0.160504	0.221425	0.82724	-0.147949	0.219315	0.85032	-0.128562	0.217412	0.869724	-0.110943
0.880007	-0.161146	0.26217	0.92192	-0.125074	0.275365	0.835094	-0.175958	0.241653	0.823549	-0.164585	0.245319	0.815526	-0.160551	0.222279	0.830736	-0.148493	0.219801	0.854074	-0.129831	0.21821	0.87394	-0.112825
0.883183	-0.161007	0.262819	0.924313	-0.126407	0.2778	0.83841	-0.175966	0.242063	0.826747	-0.164655	0.246011	0.818532	-0.160601	0.223156	0.834229	-0.148991	0.220557	0.857826	-0.131036	0.219279	0.878017	-0.114659
0.886365	-0.160862	0.263464	0.926586	-0.127677	0.280211	0.841744	-0.175964	0.242549	0.829938	-0.164728	0.246736	0.821498	-0.160652	0.224056	0.837676	-0.149443	0.22149	0.861501	-0.13221	0.220608	0.881952	-0.116459
0.889551	-0.160714	0.264109	0.928781	-0.128898	0.282682	0.84506	-0.17597	0.243033	0.833121	-0.164806	0.247492	0.824426	-0.160705	0.224975	0.841096	-0.149818	0.222551	0.865138	-0.133341	0.222165	0.885754	-0.118183
0.892747	-0.160563	0.264749	0.930892	-0.130072	0.285229	0.84834	-0.175955	0.243487	0.836296	-0.164887	0.248278	0.827319	-0.160761	0.225913	0.84446	-0.150193	0.223659	0.868675	-0.134467	0.223979	0.889442	-0.119803
0.895959	-0.160414	0.265385	0.932943	-0.131225	0.287823	0.851627	-0.175962	0.243888	0.839464	-0.164972	0.249092	0.830177	-0.160821	0.226866	0.847841	-0.150494	0.224943	0.872162	-0.135502	0.225901	0.892938	-0.121391
0.89919	-0.160265	0.26602	0.934921	-0.132356	0.290452	0.854877	-0.175979	0.244366	0.842625	-0.165059	0.249934	0.833005	-0.160884	0.227833	0.851198	-0.150849	0.226401	0.875498	-0.136458	0.2281	0.896199	-0.12283
0.90243	-0.160121	0.266645	0.936845	-0.133476	0.293107	0.858121	-0.176019	0.244879	0.84578	-0.165152	0.250797	0.835803	-0.160952	0.228811	0.854594	-0.151166	0.228029	0.878743	-0.13738	0.230515	0.899334	-0.124179
0.905685	-0.159981	0.267255	0.93871	-0.134587	0.295791	0.861363	-0.176074	0.245435	0.848924	-0.165245	0.251692	0.838574	-0.161024	0.2298	0.858002	-0.151447	0.229759	0.881901	-0.138217	0.233018	0.902257	-0.125445
0.908954	-0.159847	0.267866	0.940533	-0.135703	0.298498	0.864605	-0.176136	0.246025	0.852058	-0.165337	0.252616	0.84132	-0.161102	0.230796	0.861464	-0.151699	0.231622	0.884879	-0.138932	0.235404	0.904983	-0.126611
0.912242	-0.159721	0.268485	0.942319	-0.136814	0.301176	0.867857	-0.176192	0.246686	0.855192	-0.165437	0.25355	0.844044	-0.161185	0.231798	0.864856	-0.151915	0.233412	0.887643	-0.13971	0.237908	0.907475	-0.127688
0.91555	-0.159602	0.269105	0.944085	-0.13792	0.303813	0.871083	-0.176247	0.247282	0.858327	-0.165544	0.254491	0.846747	-0.161275	0.232804	0.868169	-0.152095	0.235192	0.89028	-0.140385	0.240355	0.909741	-0.12866
0.918873	-0.159495	0.269712	0.945838	-0.139012	0.30644	0.874318	-0.176277	0.247868	0.861463	-0.165656	0.255425	0.849432	-0.161372	0.233811	0.871323	-0.152279	0.236985	0.89269	-0.141025	0.242978	0.911757	-0.129565
0.922205	-0.1594	0.270311	0.947586	-0.140087	0.309042	0.877579	-0.176307	0.248459	0.864601	-0.165771	0.25635	0.852101	-0.161475	0.234818	0.874302	-0.152403	0.238853	0.895034	-0.141555	0.245332	0.913496	-0.13043
0.925546	-0.159319	0.2709	0.949333	-0.141152	0.311572	0.880838	-0.176299	0.249034	0.867757	-0.1659	0.257206	0.854755	-0.161587	0.235822	0.877001	-0.15255	0.24065	0.897084	-0.142096	0.247692	0.915034	-0.131186
0.928893	-0.159249	0.271476	0.951094	-0.142207	0.31404	0.884112	-0.176254	0.249501	0.870931	-0.166044	0.257991	0.857398	-0.161707	0.236822	0.87945	-0.152602	0.242355	0.898937	-0.142623	0.249865	0.916388	-0.131938
0.93224	-0.159197	0.272034	0.952872	-0.143216	0.316454	0.887382	-0.176169	0.249868	0.874119	-0.166197	0.258781	0.860032	-0.161836	0.237815	0.881604	-0.152652	0.243955	0.900658	-0.143092	0.251871	0.917531	-0.13267
0.935584	-0.15916	0.272579	0.954674	-0.144173	0.318794	0.890648	-0.176055	0.250126	0.877327	-0.166364	0.259563	0.862658	-0.161973	0.2388	0.883508	-0.152697	0.245458	0.902242	-0.143572	0.253943	0.918497	-0.133394
0.93893	-0.159137	0.273101	0.956502	-0.145065	0.321054	0.893909	-0.175925	0.250284	0.880556	-0.166548	0.2603	0.865278	-0.162121	0.239774	0.88525	-0.152737	0.247014	0.903715	-0.144053	0.256193	0.91927	-0.134084
0.942274	-0.159125	0.273593	0.958353	-0.14589	0.323276	0.897166	-0.175791	0.250361	0.883797	-0.166742	0.261006	0.867896	-0.162279	0.240736	0.886887	-0.152792	0.248542	0.905082	-0.14444	0.258223	0.919931	-0.134764
0.945604	-0.159129	0.274054	0.960228	-0.146634	0.325453	0.900421	-0.175664	0.250386	0.887049	-0.16695	0.261686	0.870513	-0.162448	0.241683	0.888473	-0.152905	0.250263	0.906319	-0.144862	0.260358	0.920545	-0.135434
0.948922	-0.159142	0.274495	0.962119	-0.147294	0.327543	0.903678	-0.175551	0.25039	0.890312	-0.167178	0.262351	0.87313	-0.16262	0.242587	0.890064	-0.153054	0.251962	0.907536	-0.145268	0.262372	0.921123	-0.13607
0.952229	-0.15916	0.274916	0.964029	-0.147859	0.329537	0.906943	-0.175456	0.250403	0.893594	-0.167427	0.262978	0.875752	-0.162815	0.24351	0.891712	-0.153249	0.25378	0.908631	-0.14568	0.264637	0.92167	-0.136711
0.955524	-0.159184	0.275316	0.96595	-0.148309	0.331476	0.91022	-0.175377	0.250455	0.896878	-0.167688	0.263625	0.878378	-0.163032	0.244451	0.893457	-0.153498	0.255652	0.909803	-0.14611	0.267052	0.922227	-0.137364
0.958805	-0.15921	0.275696	0.967883	-0.148632	0.33335	0.913516	-0.17531	0.250565	0.90017	-0.167962	0.26428	0.881014	-0.163239	0.245283	0.895296	-0.153812	0.257588	0.911028	-0.146532	0.269474	0.922751	-0.138041
0.962079	-0.159234	0.27606	0.969824	-0.148852	0.335143	0.916833	-0.175255	0.250749	0.903474	-0.168252	0.264867	0.883659	-0.163435	0.246009	0.897221	-0.154217	0.259674	0.912248	-0.147035	0.271968	0.923312	-0.138745
0.965346	-0.159252	0.276404	0.971771	-0.148959	0.336861	0.920171	-0.175189	0.250975	0.906797	-0.168546	0.265481	0.886326	-0.163676	0.246826	0.899155	-0.154704	0.261541	0.913467	-0.147602	0.274366	0.923913	-0.139508
0.968601	-0.159265	0.276736	0.973721	-0.148955	0.338501	0.923529	-0.175149	0.25126	0.910136	-0.168838	0.26616	0.889016	-0.163961	0.247735	0.901072	-0.155347	0.26346	0.914685	-0.148292	0.276724	0.924532	-0.140329
0.971841	-0.159276	0.277054	0.975672	-0.148838	0.340062	0.926893	-0.175117	0.25152	0.913481	-0.16913	0.266787	0.891728	-0.164271	0.248608	0.902944	-0.156132	0.265491	0.915893	-0.149111	0.279238	0.925181	-0.141232
0.975074	-0.159275	0.277353	0.97762	-0.148609	0.341543	0.930275	-0.175078	0.251815	0.916838	-0.169411	0.267354	0.894466	-0.164618	0.249488	0.904776	-0.157048	0.26734	0.917068	-0.150117	0.281695	0.925783	-0.14224
0.97831	-0.159262	0.27764	0.979563	-0.148268	0.342941	0.933666	-0.175037	0.252109	0.920181	-0.169687	0.267678	0.897231	-0.165013	0.250394	0.906589	-0.158137	0.269178	0.918173	-0.151291	0.284029	0.926363	-0.143419
0.981549	-0.159243	0.277923	0.981499	-0.147814	0.344254	0.937062	-0.174994	0.252387	0.923539	-0.16993	0.268147	0.900024	-0.165438	0.251256	0.908489	-0.159535	0.270908	0.919245	-0.152705	0.28631	0.926936	-0.14474
0.984793	-0.15922	0.278202	0.983425	-0.147248	0.345482	0.940457	-0.174948	0.252636	0.926885	-0.17015	0.268583	0.902849	-0.165895	0.252067	0.910404	-0.161	0.272519	0.920315	-0.154426	0.288501	0.92748	-0.1462
0.988042	-0.159191	0.278462	0.985338	-0.146569	0.346623	0.943847	-0.174901	0.252846	0.930193	-0.170362	0.268743	0.905704	-0.166417	0.252946	0.912397	-0.162564	0.273999	0.921479	-0.156464	0.290691	0.928043	-0.147874
0.991298	-0.159155	0.278712	0.987236	-0.145778	0.347674	0.947229	-0.17485	0.253006	0.933503	-0.170543	0.269067	0.908591	-0.167006	0.253884	0.914477	-0.16419	0.275239	0.922741	-0.158626	0.292742	0.928617	-0.149845
0.994559	-0.159115	0.278944	0.989116	-0.144874	0.348635	0.950602	-0.174812	0.25315	0.93678	-0.17072	0.269222	0.9115	-0.167604	0.254677	0.916705	-0.165871	0.276611	0.924176	-0.160889	0.294674	0.929255	-0.152068
0.997834	-0.159067	0.279168	0.990977	-0.14385	0.349502	0.953966	-0.174745	0.253257	0.939967	-0.170918	0.268825	0.914432	-0.168211	0.255318	0.919059	-0.167531	0.277707	0.925794	-0.163187	0.296477	0.930032	-0.154589
1.00112	-0.159013	0.279381	0.992814	-0.14273	0.350262	0.95733	-0.17466	0.253401	0.943086	-0.171089	0.268345	0.917391	-0.168845	0.255929	0.921566	-0.169155	0.278561	0.927626	-0.165457	0.29811	0.931068	-0.157164
1.00442	-0.158961	0.279595	0.994619	-0.141488	0.350968	0.96068	-0.174571	0.25351	0.946263	-0.171226	0.268117	0.920374	-0.16949	0.256462	0.924235	-0.170697	0.279254	0.929734	-0.167618	0.299602	0.932416	-0.15975
1.00772	-0.158911	0.279819	0.996404	-0.140131	0.351535	0.964019	-0.174468	0.253604	0.94938	-0.171355	0.267871	0.923381	-0.170141	0.256919	0.927062	-0.172112	0.279827	0.932136	-0.16965	0.300999	0.934034	-0.162183
1.01103	-0.158852	0.280026	0.998161	-0.138661	0.351994	0.967357	-0.174343	0.253678	0.952465	-0.171483	0.267436	0.926411	-0.170792	0.257302	0.929946	-0.173234	0.280233	0.934814	-0.171466	0.302221	0.935906	-0.164401
1.01432	-0.158783	0.280224	0.999907	-0.137074	0.352328	0.970668	-0.174219	0.253735	0.955547	-0.171596	0.266968	0.929464	-0.171438	0.257613	0.932962	-0.17428	0.280537	0.937733	-0.172925	0.30323	0.937999	-0.166299
1.01761	-0.158711	0.280429	1.00163	-0.135353	0.352594	0.97395	-0.174091	0.253782	0.95865	-0.171681	0.266714	0.93254	-0.172074	0.257854	0.93607	-0.175186	0.280739	0.94082	-0.174014	0.304061	0.940306	-0.16775

## Sheet: Bat 2 Wingbeat 2
Shoulder_X	Shoulder_Y	Shoulder_Z	Wrist_X	Wrist_Y	Wrist_Z	Hip_X	Hip_Y	Hip_Z	Knee_X	Knee_Y	Knee_Z	Ankle_X	Ankle_Y	Ankle_Z	TE1_X	TE1_Y	TE1_Z	TE2_X	TE2_Y	TE2_Z	TE3_X	TE3_Y
1.37241	-0.138416	0.236797	1.3642	-0.110629	0.302791	1.32917	-0.149397	0.210396	1.31331	-0.145381	0.221589	1.28852	-0.140856	0.201927	1.29608	-0.136562	0.228152	1.30499	-0.125784	0.243033	1.31394	-0.114515
1.37642	-0.138411	0.236747	1.36667	-0.109794	0.302496	1.33332	-0.149244	0.210147	1.31734	-0.145401	0.221216	1.29205	-0.141147	0.20222	1.29921	-0.137979	0.229031	1.30702	-0.127427	0.244655	1.31505	-0.115493
1.38044	-0.138408	0.236708	1.36916	-0.108811	0.302338	1.33746	-0.149088	0.209895	1.32137	-0.145385	0.220808	1.2957	-0.141534	0.202544	1.30242	-0.139334	0.229718	1.30922	-0.129166	0.246061	1.31616	-0.116552
1.38446	-0.138399	0.236672	1.37166	-0.107679	0.302355	1.3416	-0.148922	0.209629	1.32538	-0.145339	0.220371	1.29955	-0.142059	0.202896	1.30573	-0.140588	0.230213	1.31165	-0.130976	0.24742	1.31729	-0.117655
1.38848	-0.138384	0.236643	1.37419	-0.106459	0.302232	1.34574	-0.148742	0.20936	1.3294	-0.145264	0.219923	1.30364	-0.1428	0.203544	1.30918	-0.141725	0.230463	1.3143	-0.13267	0.248581	1.31853	-0.118758
1.39249	-0.138351	0.236609	1.37682	-0.105114	0.301958	1.34988	-0.148561	0.209093	1.33341	-0.145163	0.219466	1.30791	-0.143722	0.20453	1.31276	-0.142752	0.230397	1.31709	-0.134169	0.24943	1.31988	-0.119766
1.39648	-0.138318	0.236585	1.37951	-0.10367	0.30158	1.354	-0.14838	0.208831	1.33743	-0.145045	0.219012	1.31211	-0.144365	0.205061	1.31642	-0.143559	0.230177	1.32008	-0.135495	0.250129	1.3213	-0.120629
1.40045	-0.138299	0.236579	1.38224	-0.102086	0.300993	1.35812	-0.148197	0.208585	1.34145	-0.144906	0.218546	1.3162	-0.144744	0.204983	1.32015	-0.144149	0.229913	1.32326	-0.136642	0.250681	1.32289	-0.12135
1.40441	-0.138277	0.236566	1.38501	-0.100383	0.300222	1.36224	-0.148019	0.208352	1.34545	-0.144755	0.218075	1.32026	-0.145108	0.204734	1.32392	-0.144518	0.229461	1.32648	-0.137479	0.250841	1.32469	-0.121885
1.40836	-0.138244	0.236546	1.38784	-0.098588	0.299293	1.36637	-0.14784	0.208127	1.34945	-0.1446	0.217614	1.3244	-0.145412	0.20438	1.32772	-0.144693	0.229094	1.32974	-0.13794	0.250984	1.32675	-0.12218
1.4123	-0.138201	0.236517	1.39073	-0.096737	0.298311	1.3705	-0.147651	0.207902	1.35346	-0.14445	0.217162	1.32859	-0.145689	0.203979	1.33153	-0.14472	0.228719	1.33305	-0.13805	0.251223	1.32907	-0.122208
1.41622	-0.138146	0.236479	1.39369	-0.094813	0.297264	1.37461	-0.147464	0.207692	1.35746	-0.144302	0.216725	1.33282	-0.145948	0.203556	1.33533	-0.144604	0.228253	1.33638	-0.137895	0.251368	1.33162	-0.121966
1.42013	-0.13809	0.236442	1.39672	-0.09282	0.296114	1.37872	-0.147287	0.207505	1.36146	-0.144154	0.216295	1.337	-0.146147	0.203114	1.33911	-0.144354	0.227733	1.33974	-0.137507	0.251397	1.33443	-0.121518
1.42403	-0.13803	0.236398	1.39986	-0.090783	0.294838	1.38281	-0.147123	0.207325	1.36546	-0.144001	0.215869	1.34111	-0.146224	0.202578	1.34292	-0.144035	0.227245	1.34312	-0.136915	0.251214	1.33742	-0.120865
1.42792	-0.13798	0.23636	1.40305	-0.088742	0.293449	1.3869	-0.14696	0.207146	1.36946	-0.143844	0.215445	1.34524	-0.146217	0.201904	1.34674	-0.143624	0.226675	1.34662	-0.136214	0.250929	1.34057	-0.12004
1.4318	-0.137933	0.236321	1.40632	-0.086688	0.291901	1.39098	-0.146801	0.207009	1.37344	-0.143674	0.215033	1.34937	-0.146145	0.201136	1.3506	-0.143155	0.226067	1.35019	-0.135342	0.250508	1.34392	-0.11905
1.43568	-0.137875	0.236272	1.40972	-0.084665	0.290301	1.39505	-0.146647	0.206902	1.37744	-0.143499	0.214647	1.35354	-0.145995	0.200425	1.35451	-0.142655	0.22549	1.35384	-0.134305	0.249938	1.34742	-0.117888
1.43955	-0.137803	0.23622	1.41326	-0.08271	0.288635	1.3991	-0.146509	0.206814	1.38145	-0.143317	0.214298	1.35778	-0.145747	0.199776	1.35848	-0.142116	0.22491	1.35761	-0.133132	0.249297	1.35107	-0.116576
1.4434	-0.137725	0.236166	1.4169	-0.080797	0.286878	1.40314	-0.146395	0.20675	1.38545	-0.143124	0.213971	1.36198	-0.145447	0.199124	1.36245	-0.141484	0.224152	1.3615	-0.131845	0.248357	1.35486	-0.115138
1.44724	-0.13765	0.236114	1.4207	-0.078937	0.285079	1.40714	-0.146299	0.206706	1.38944	-0.142922	0.213675	1.36613	-0.145094	0.198476	1.36649	-0.140747	0.223427	1.36551	-0.130455	0.247165	1.35879	-0.113637
1.45108	-0.137578	0.236066	1.42465	-0.077147	0.283248	1.41111	-0.14621	0.206669	1.39342	-0.142713	0.213406	1.37026	-0.144677	0.19781	1.3706	-0.139919	0.222762	1.36964	-0.128978	0.245917	1.36284	-0.112099
1.45491	-0.137502	0.236013	1.42881	-0.075463	0.281397	1.41508	-0.146135	0.206654	1.3974	-0.142503	0.213172	1.37437	-0.144197	0.197139	1.37478	-0.139044	0.222119	1.37384	-0.127477	0.244703	1.36696	-0.110517
1.45872	-0.137422	0.235962	1.43312	-0.073858	0.279547	1.41901	-0.146073	0.206678	1.40135	-0.142294	0.212979	1.37848	-0.143718	0.196539	1.37895	-0.138087	0.221514	1.37807	-0.125912	0.243476	1.37116	-0.108919
1.46252	-0.137346	0.235928	1.43757	-0.072342	0.277716	1.42291	-0.146031	0.206774	1.40527	-0.142089	0.212828	1.3826	-0.14324	0.196018	1.38316	-0.13702	0.220999	1.38236	-0.124352	0.242442	1.37545	-0.107308
1.46632	-0.137277	0.235916	1.44213	-0.070922	0.275949	1.42678	-0.146008	0.206899	1.40917	-0.141893	0.212711	1.38673	-0.142745	0.195534	1.38737	-0.135904	0.220447	1.38659	-0.122737	0.241379	1.37977	-0.105663
1.47011	-0.137216	0.235923	1.44688	-0.069619	0.274275	1.4306	-0.146005	0.20703	1.41303	-0.141709	0.212657	1.39087	-0.142234	0.195096	1.39155	-0.134688	0.219881	1.39081	-0.121137	0.240553	1.38415	-0.104016
1.47389	-0.137162	0.23594	1.45178	-0.068396	0.27271	1.43438	-0.146015	0.207179	1.41687	-0.141534	0.212654	1.39499	-0.141729	0.1947	1.39567	-0.133402	0.219336	1.39499	-0.119595	0.23988	1.38854	-0.102345
1.47768	-0.137136	0.236023	1.45686	-0.06726	0.271203	1.4381	-0.146047	0.207386	1.42067	-0.14136	0.212711	1.39911	-0.141227	0.194351	1.39979	-0.132166	0.218956	1.39914	-0.118076	0.239396	1.39297	-0.100624
1.4815	-0.137128	0.236166	1.46205	-0.066201	0.269704	1.44179	-0.146107	0.207657	1.42443	-0.141183	0.212819	1.40322	-0.14073	0.194042	1.40387	-0.130935	0.218549	1.40325	-0.116566	0.239025	1.39742	-0.098826
1.48529	-0.137118	0.23632	1.46739	-0.065236	0.268232	1.44543	-0.146177	0.207954	1.42816	-0.141001	0.212976	1.40732	-0.140242	0.193801	1.40795	-0.129727	0.218201	1.40737	-0.115054	0.238742	1.40193	-0.09692
1.48908	-0.137113	0.236493	1.47283	-0.064327	0.266775	1.44904	-0.14625	0.208261	1.43187	-0.140811	0.213172	1.41142	-0.139763	0.193614	1.41202	-0.128514	0.217888	1.41153	-0.113408	0.238471	1.40652	-0.094876
1.49286	-0.137113	0.236688	1.47837	-0.063488	0.265366	1.45259	-0.146336	0.208638	1.43554	-0.140638	0.213436	1.41551	-0.1393	0.193495	1.41613	-0.127309	0.217505	1.41576	-0.11171	0.238208	1.41121	-0.092704
1.49664	-0.137111	0.236891	1.48404	-0.06271	0.263987	1.45611	-0.146427	0.209055	1.43918	-0.140479	0.213764	1.4196	-0.13885	0.193439	1.42025	-0.126137	0.217104	1.42002	-0.109922	0.237817	1.41603	-0.09041
1.5004	-0.13711	0.237104	1.48985	-0.062035	0.262613	1.45958	-0.146533	0.209512	1.4428	-0.140326	0.214265	1.42369	-0.138477	0.193482	1.42439	-0.124959	0.21674	1.42443	-0.108123	0.237454	1.42103	-0.088063
1.50416	-0.137111	0.237331	1.49574	-0.061441	0.261213	1.46301	-0.146652	0.210031	1.44639	-0.14018	0.214911	1.42778	-0.138177	0.193614	1.42858	-0.123877	0.216434	1.42895	-0.106254	0.236887	1.42617	-0.085649
1.50791	-0.137116	0.237574	1.50171	-0.060951	0.259805	1.46641	-0.146767	0.210594	1.44994	-0.140065	0.215519	1.43185	-0.137843	0.19378	1.43284	-0.122861	0.216241	1.43362	-0.104321	0.236165	1.43151	-0.083193
1.51162	-0.137106	0.237778	1.50776	-0.060557	0.258439	1.46979	-0.146865	0.211156	1.45345	-0.13999	0.216081	1.4359	-0.137479	0.193973	1.43718	-0.121821	0.215936	1.43844	-0.102378	0.235278	1.43701	-0.080746
1.5153	-0.137077	0.237947	1.51389	-0.060266	0.25706	1.47314	-0.146953	0.211748	1.45693	-0.13994	0.216802	1.43996	-0.137218	0.194371	1.44154	-0.120853	0.215644	1.4434	-0.100446	0.234267	1.44266	-0.078328
1.51898	-0.137052	0.238128	1.52006	-0.060061	0.255652	1.47645	-0.147047	0.212406	1.46039	-0.139917	0.217684	1.44403	-0.137055	0.194943	1.44592	-0.119927	0.215311	1.44845	-0.098533	0.233145	1.44845	-0.075985
1.52265	-0.13703	0.238322	1.52644	-0.060052	0.25418	1.47974	-0.147163	0.213144	1.46381	-0.139931	0.218556	1.44805	-0.136941	0.195437	1.45033	-0.11903	0.214887	1.45356	-0.096693	0.231876	1.45435	-0.073739
1.52631	-0.137011	0.238527	1.53301	-0.060224	0.252611	1.48301	-0.147289	0.213904	1.46721	-0.139957	0.219389	1.45203	-0.136869	0.195837	1.45474	-0.118174	0.214456	1.45877	-0.094919	0.230627	1.46039	-0.071606
1.52994	-0.13698	0.238703	1.5396	-0.06055	0.251014	1.48626	-0.147405	0.214664	1.47061	-0.139972	0.220365	1.45595	-0.136786	0.196218	1.45917	-0.117364	0.214052	1.46407	-0.093179	0.229319	1.46652	-0.069626
1.53354	-0.136932	0.238848	1.54619	-0.060988	0.249413	1.48949	-0.1475	0.215424	1.47401	-0.139982	0.221376	1.45982	-0.136627	0.196542	1.46365	-0.116644	0.213732	1.46947	-0.091525	0.227938	1.47273	-0.067808
1.53713	-0.136884	0.23901	1.55274	-0.061594	0.247857	1.49272	-0.147584	0.21622	1.47742	-0.13998	0.22232	1.46367	-0.136498	0.197107	1.46814	-0.115948	0.213419	1.47499	-0.090098	0.226529	1.47901	-0.066184
1.54072	-0.136834	0.239188	1.55923	-0.062346	0.246327	1.49596	-0.147676	0.217074	1.48087	-0.139942	0.223379	1.46751	-0.136505	0.19797	1.47274	-0.115247	0.21352	1.4806	-0.0889	0.225087	1.48533	-0.064776
1.54433	-0.1368	0.239417	1.56566	-0.063283	0.244891	1.4992	-0.147777	0.217977	1.48437	-0.139843	0.224515	1.47131	-0.136622	0.198995	1.47733	-0.114674	0.213662	1.48623	-0.087941	0.223666	1.49167	-0.063601
1.54795	-0.136784	0.239693	1.57203	-0.064398	0.243604	1.50246	-0.147881	0.218899	1.48789	-0.139699	0.225524	1.47503	-0.136718	0.200008	1.48198	-0.114154	0.213863	1.49189	-0.087175	0.222225	1.49801	-0.062675
1.55158	-0.136775	0.239987	1.5783	-0.065722	0.242393	1.50575	-0.147975	0.219817	1.49146	-0.139516	0.226421	1.47872	-0.136722	0.200842	1.48665	-0.11372	0.214161	1.49751	-0.086593	0.220834	1.50436	-0.061989
1.55523	-0.136773	0.240299	1.5843	-0.067146	0.24129	1.50905	-0.148047	0.220714	1.49507	-0.139283	0.227376	1.48244	-0.136684	0.20175	1.49134	-0.11339	0.214622	1.50309	-0.086201	0.219586	1.51067	-0.06157
1.5589	-0.136767	0.240598	1.59001	-0.068685	0.240391	1.51239	-0.148103	0.221626	1.49873	-0.139022	0.228319	1.4862	-0.136582	0.203036	1.49603	-0.113148	0.215161	1.5086	-0.086014	0.218428	1.51689	-0.061398
1.56261	-0.136773	0.240921	1.59561	-0.070364	0.239626	1.51577	-0.148167	0.222573	1.5024	-0.138757	0.229069	1.49001	-0.136468	0.204624	1.50072	-0.113038	0.215746	1.51405	-0.086054	0.217492	1.52304	-0.061473
1.56634	-0.136806	0.241274	1.60107	-0.072172	0.239003	1.5192	-0.148227	0.223518	1.50609	-0.138495	0.22965	1.49379	-0.136564	0.205795	1.50535	-0.112986	0.216341	1.5194	-0.086228	0.217111	1.52909	-0.061777
1.57006	-0.136849	0.241606	1.60642	-0.074051	0.238475	1.52266	-0.148274	0.224426	1.5098	-0.138244	0.230164	1.4975	-0.136763	0.20625	1.50992	-0.113004	0.216901	1.5246	-0.086483	0.216886	1.535	-0.062284
1.57378	-0.136898	0.242015	1.61162	-0.076009	0.238071	1.52616	-0.148301	0.225292	1.51351	-0.138014	0.230576	1.50128	-0.136777	0.206647	1.51439	-0.113141	0.216996	1.52964	-0.086823	0.216766	1.54079	-0.062946
1.57749	-0.136936	0.242465	1.61668	-0.078003	0.237723	1.5297	-0.148309	0.226126	1.51722	-0.137828	0.230925	1.50518	-0.136629	0.207121	1.5188	-0.113327	0.21715	1.53457	-0.087233	0.216786	1.54643	-0.063772
1.58119	-0.136958	0.242864	1.62159	-0.080053	0.237487	1.53329	-0.148299	0.226898	1.52092	-0.137695	0.23114	1.50906	-0.136506	0.207197	1.52315	-0.113579	0.217213	1.53939	-0.087721	0.216884	1.55201	-0.064657
1.58487	-0.136976	0.243238	1.62638	-0.082128	0.237435	1.53692	-0.148283	0.227636	1.5246	-0.137608	0.231208	1.51287	-0.136476	0.207041	1.52743	-0.113894	0.217202	1.54415	-0.088281	0.217013	1.55747	-0.065658
1.58855	-0.137	0.243624	1.631	-0.08409	0.237602	1.54058	-0.148264	0.228361	1.52831	-0.137541	0.23149	1.5167	-0.136478	0.206961	1.53165	-0.114266	0.217134	1.54891	-0.088926	0.21725	1.56283	-0.06675
1.59224	-0.13704	0.244053	1.63547	-0.085925	0.237896	1.54428	-0.148231	0.229041	1.53205	-0.137473	0.23206	1.52052	-0.136535	0.206654	1.53581	-0.114692	0.217025	1.55361	-0.089643	0.217393	1.56811	-0.067941
1.59591	-0.137063	0.244526	1.63981	-0.087748	0.238313	1.548	-0.148191	0.229647	1.5358	-0.137427	0.232659	1.5243	-0.136707	0.205858	1.53991	-0.115167	0.216891	1.55826	-0.090438	0.217491	1.57333	-0.069237
1.5996	-0.137054	0.245039	1.64403	-0.089571	0.238846	1.55175	-0.148154	0.230216	1.53955	-0.137397	0.233264	1.52812	-0.136775	0.205293	1.54395	-0.115687	0.216748	1.56286	-0.091372	0.217174	1.57847	-0.070656
1.60332	-0.137042	0.245666	1.64813	-0.091384	0.239523	1.55553	-0.148103	0.230747	1.5433	-0.137384	0.233886	1.53204	-0.136643	0.205525	1.54794	-0.116258	0.216564	1.56742	-0.09239	0.216825	1.58358	-0.072182
1.60705	-0.137031	0.24631	1.65213	-0.093179	0.240313	1.55932	-0.148045	0.231245	1.54706	-0.137376	0.234558	1.5359	-0.136601	0.205895	1.55188	-0.116838	0.216487	1.57198	-0.093465	0.216505	1.58861	-0.07385
1.61078	-0.13698	0.24681	1.65603	-0.094926	0.241353	1.56312	-0.148001	0.231753	1.55083	-0.137383	0.235295	1.53963	-0.136743	0.206114	1.55574	-0.117478	0.216447	1.57649	-0.094601	0.216113	1.59357	-0.075623
1.61451	-0.136891	0.247258	1.65986	-0.096607	0.242588	1.56693	-0.147968	0.232297	1.5546	-0.137397	0.236165	1.54335	-0.136885	0.206655	1.55958	-0.118132	0.21641	1.58096	-0.095831	0.215795	1.5984	-0.077559
1.61827	-0.136772	0.247768	1.66358	-0.098209	0.243913	1.57076	-0.147945	0.232846	1.55839	-0.137417	0.237167	1.54708	-0.13701	0.207541	1.56336	-0.118838	0.216421	1.58539	-0.097133	0.215545	1.60312	-0.079586
1.62204	-0.136612	0.248304	1.66724	-0.099873	0.245292	1.5746	-0.147928	0.233377	1.56216	-0.137468	0.237936	1.55073	-0.137178	0.208464	1.56711	-0.119565	0.21654	1.58972	-0.098495	0.215243	1.60773	-0.081682
1.62582	-0.136444	0.24884	1.67084	-0.101572	0.246759	1.57842	-0.147915	0.23389	1.5659	-0.137552	0.238497	1.55434	-0.137366	0.209259	1.57083	-0.120337	0.21671	1.59401	-0.099909	0.214966	1.61225	-0.083844
1.6296	-0.136301	0.249373	1.67436	-0.103192	0.248318	1.58224	-0.147899	0.234415	1.56963	-0.137646	0.239106	1.55795	-0.137512	0.210186	1.57452	-0.121082	0.216879	1.59819	-0.10136	0.214978	1.61664	-0.085968
1.63338	-0.136161	0.249894	1.67779	-0.104708	0.249991	1.58606	-0.147874	0.234939	1.57336	-0.137752	0.239784	1.56153	-0.137646	0.21129	1.57825	-0.121853	0.217199	1.60232	-0.10284	0.21501	1.62095	-0.088059
1.63715	-0.135998	0.250328	1.68115	-0.106132	0.251751	1.58987	-0.147856	0.235464	1.57708	-0.137868	0.240521	1.56505	-0.137866	0.212007	1.58204	-0.122597	0.217559	1.60635	-0.10433	0.215079	1.62515	-0.090102
1.64092	-0.135819	0.250684	1.68444	-0.107453	0.253617	1.59369	-0.147847	0.23601	1.58079	-0.137993	0.241323	1.56851	-0.138172	0.212271	1.58584	-0.123323	0.217786	1.61032	-0.105794	0.215188	1.62928	-0.092081
1.64471	-0.135668	0.251123	1.68766	-0.108702	0.255452	1.5975	-0.147824	0.236536	1.58449	-0.138117	0.242175	1.57202	-0.138468	0.212373	1.58964	-0.124003	0.218084	1.61426	-0.107193	0.21543	1.63331	-0.094024
1.64853	-0.135531	0.251625	1.6908	-0.10987	0.257284	1.60131	-0.147793	0.237025	1.5882	-0.138239	0.243063	1.57552	-0.138801	0.21243	1.59341	-0.124727	0.218564	1.61813	-0.108581	0.215832	1.63727	-0.09591
1.65235	-0.135402	0.252075	1.6939	-0.110968	0.259216	1.6051	-0.147757	0.237512	1.5919	-0.138359	0.243989	1.57902	-0.139187	0.212422	1.59716	-0.125383	0.219266	1.62187	-0.109932	0.21634	1.64116	-0.097745
1.65618	-0.135302	0.252516	1.69694	-0.111989	0.261264	1.60888	-0.147716	0.238007	1.59561	-0.138479	0.244936	1.58251	-0.139505	0.212416	1.6009	-0.125996	0.219988	1.62559	-0.111245	0.217002	1.64497	-0.099525
1.66001	-0.135198	0.252973	1.69995	-0.112959	0.263396	1.61266	-0.147675	0.23851	1.59934	-0.138595	0.24588	1.58597	-0.139779	0.212576	1.60457	-0.126577	0.22084	1.62922	-0.112552	0.217882	1.64868	-0.101214
1.66386	-0.135076	0.253465	1.70291	-0.113879	0.265622	1.61645	-0.147629	0.238995	1.60307	-0.138713	0.24683	1.58936	-0.140072	0.212908	1.60823	-0.127157	0.221878	1.63287	-0.113787	0.218803	1.65231	-0.102855
1.66775	-0.134957	0.254003	1.70584	-0.114774	0.267921	1.62026	-0.147584	0.239473	1.60682	-0.13883	0.247766	1.5927	-0.140355	0.213366	1.61177	-0.12769	0.222989	1.63639	-0.115	0.220012	1.65581	-0.104441
1.67166	-0.134843	0.254545	1.70872	-0.115645	0.270301	1.62406	-0.14755	0.239971	1.61058	-0.138946	0.248683	1.596	-0.140617	0.213994	1.61526	-0.128233	0.22425	1.63991	-0.1161	0.221379	1.6592	-0.105975
1.67558	-0.134724	0.255085	1.71156	-0.116504	0.272744	1.62784	-0.147528	0.240468	1.61435	-0.139063	0.249573	1.59924	-0.140856	0.214857	1.61869	-0.128782	0.225702	1.64329	-0.117172	0.223195	1.66245	-0.107445
1.67952	-0.134604	0.255593	1.71436	-0.117335	0.275231	1.63162	-0.147511	0.240934	1.61816	-0.139182	0.250442	1.60242	-0.141074	0.215972	1.62214	-0.129341	0.227216	1.64657	-0.11824	0.225171	1.6656	-0.108758
1.68344	-0.134495	0.25609	1.71714	-0.118151	0.277736	1.63541	-0.147495	0.241384	1.62197	-0.139305	0.251303	1.60557	-0.141225	0.217221	1.62558	-0.129859	0.228761	1.64975	-0.119229	0.227206	1.66869	-0.109947
1.68736	-0.134388	0.256566	1.71989	-0.118917	0.280237	1.63922	-0.147484	0.241813	1.62579	-0.139435	0.252135	1.60869	-0.141282	0.218714	1.62901	-0.130366	0.230382	1.65294	-0.120206	0.229282	1.67171	-0.111055
1.69127	-0.134262	0.25698	1.72264	-0.119639	0.282718	1.64303	-0.147478	0.242209	1.62963	-0.139571	0.252952	1.61178	-0.141367	0.220383	1.63243	-0.130858	0.232118	1.65599	-0.121087	0.231449	1.67454	-0.112042
1.69518	-0.134138	0.257343	1.72535	-0.120397	0.285317	1.64685	-0.147472	0.242584	1.63349	-0.139712	0.253771	1.61492	-0.141466	0.222441	1.63584	-0.131296	0.233905	1.65895	-0.121854	0.233705	1.67724	-0.112954
1.6991	-0.134032	0.257637	1.72805	-0.12119	0.288022	1.65067	-0.147471	0.242961	1.63736	-0.139856	0.25458	1.61816	-0.141517	0.224881	1.6392	-0.131702	0.235725	1.66179	-0.122566	0.235918	1.67979	-0.113822
1.70301	-0.133951	0.257906	1.73079	-0.121959	0.290616	1.65449	-0.147489	0.243349	1.64123	-0.140023	0.25515	1.62143	-0.141559	0.227379	1.64254	-0.132061	0.237525	1.66458	-0.123165	0.238119	1.68222	-0.114622
1.70691	-0.133895	0.258193	1.73357	-0.122701	0.293093	1.65833	-0.147513	0.243722	1.64511	-0.140213	0.255484	1.62471	-0.141601	0.22989	1.64579	-0.132355	0.239373	1.66725	-0.123746	0.240434	1.68448	-0.115376
1.71083	-0.133821	0.258455	1.73634	-0.123395	0.295473	1.66218	-0.147531	0.244054	1.649	-0.140401	0.25591	1.62802	-0.141631	0.232278	1.64897	-0.13261	0.241254	1.66992	-0.124257	0.242582	1.6867	-0.116055
1.71475	-0.133726	0.258723	1.73908	-0.124052	0.297773	1.66603	-0.147551	0.244375	1.65291	-0.140585	0.256422	1.63135	-0.141645	0.234524	1.65206	-0.132795	0.243164	1.67254	-0.124695	0.244712	1.68882	-0.116747
1.71869	-0.133647	0.258985	1.7418	-0.124678	0.299895	1.66988	-0.147571	0.244688	1.65683	-0.14077	0.25691	1.63474	-0.141705	0.23683	1.65507	-0.132915	0.245062	1.67512	-0.125099	0.247082	1.69085	-0.117445
1.72263	-0.133593	0.259249	1.74447	-0.125306	0.301861	1.67374	-0.147588	0.244996	1.66076	-0.140953	0.257397	1.63819	-0.141836	0.239083	1.65802	-0.133012	0.246823	1.67771	-0.125441	0.249689	1.6928	-0.118057
1.72657	-0.13358	0.25956	1.74729	-0.125907	0.304048	1.67762	-0.147606	0.245273	1.6647	-0.141137	0.257857	1.64173	-0.141997	0.241174	1.66091	-0.1331	0.248556	1.68032	-0.125774	0.252328	1.6948	-0.118663
1.73052	-0.133554	0.259961	1.75014	-0.126372	0.30609	1.6815	-0.147625	0.245523	1.66864	-0.141317	0.258274	1.6452	-0.142237	0.24286	1.66377	-0.133189	0.250279	1.68293	-0.126125	0.254776	1.69687	-0.119246
1.73445	-0.133545	0.26036	1.75304	-0.126676	0.307937	1.68538	-0.147655	0.245764	1.67258	-0.141501	0.258644	1.64865	-0.142522	0.244152	1.66661	-0.133304	0.25201	1.68561	-0.126428	0.257268	1.699	-0.119809
1.73838	-0.133527	0.2607	1.75595	-0.126813	0.309747	1.68927	-0.147686	0.246006	1.67654	-0.141662	0.259186	1.6521	-0.142823	0.245373	1.66944	-0.133464	0.253775	1.68831	-0.12672	0.259742	1.70123	-0.120316
1.74229	-0.133497	0.260961	1.75884	-0.126826	0.311553	1.69316	-0.147702	0.246193	1.68051	-0.141803	0.259897	1.6556	-0.143136	0.24645	1.67228	-0.133687	0.255598	1.69102	-0.126997	0.262176	1.70354	-0.120784
1.74618	-0.133508	0.261269	1.7618	-0.126728	0.313301	1.69706	-0.147719	0.24636	1.68446	-0.141945	0.260441	1.65914	-0.143484	0.247632	1.67514	-0.133994	0.257504	1.69374	-0.127285	0.264572	1.7059	-0.121226
1.75006	-0.133545	0.26153	1.7648	-0.126508	0.314946	1.70097	-0.14774	0.246521	1.6884	-0.142089	0.260809	1.66272	-0.143838	0.248869	1.67803	-0.134415	0.259544	1.69645	-0.127581	0.266992	1.70831	-0.121625
1.75393	-0.133585	0.261757	1.76784	-0.126166	0.316473	1.70488	-0.147764	0.246651	1.69233	-0.142234	0.261105	1.6663	-0.144158	0.249865	1.68098	-0.134945	0.261644	1.6992	-0.127873	0.269188	1.71074	-0.121943
1.75779	-0.133607	0.261981	1.77096	-0.125688	0.318015	1.70877	-0.147792	0.246762	1.69625	-0.14238	0.261339	1.66992	-0.144467	0.250733	1.684	-0.135593	0.263969	1.70186	-0.128207	0.271208	1.7132	-0.122236
1.76164	-0.133602	0.262213	1.77397	-0.125065	0.319344	1.71266	-0.147817	0.246862	1.70015	-0.142519	0.261517	1.6735	-0.144762	0.251476	1.68709	-0.13644	0.266458	1.70449	-0.128615	0.27316	1.71566	-0.122472
1.76546	-0.133624	0.262274	1.77697	-0.12433	0.320422	1.71655	-0.147843	0.246952	1.70403	-0.142652	0.261634	1.67715	-0.145036	0.252183	1.69018	-0.137393	0.26849	1.70712	-0.129056	0.275363	1.71808	-0.122646
1.76928	-0.133614	0.262258	1.77996	-0.123514	0.321512	1.72044	-0.147858	0.247016	1.70789	-0.142771	0.261706	1.68078	-0.14531	0.25284	1.69338	-0.138419	0.27057	1.70966	-0.129658	0.277505	1.72045	-0.122791
1.77313	-0.133551	0.262303	1.78298	-0.122634	0.322569	1.72433	-0.147859	0.247022	1.71174	-0.142875	0.261729	1.68444	-0.145559	0.253437	1.69666	-0.139486	0.272445	1.71221	-0.130449	0.279656	1.72272	-0.122973
1.77694	-0.133524	0.262405	1.78593	-0.121655	0.32356	1.7282	-0.147866	0.246994	1.71558	-0.142964	0.261713	1.6881	-0.145812	0.253927	1.70001	-0.140556	0.274062	1.71476	-0.131388	0.281735	1.72489	-0.123191
1.78077	-0.133542	0.262512	1.78887	-0.120594	0.324462	1.73208	-0.147882	0.247016	1.71941	-0.143043	0.261672	1.69182	-0.146094	0.254232	1.70344	-0.14159	0.275373	1.71736	-0.132435	0.283717	1.72695	-0.123511
1.78459	-0.133503	0.262458	1.79185	-0.119463	0.325492	1.73596	-0.147902	0.247031	1.72323	-0.143108	0.261613	1.69552	-0.146395	0.254539	1.70694	-0.142535	0.276317	1.72004	-0.133579	0.285592	1.72898	-0.123961
1.78845	-0.133448	0.262516	1.79482	-0.118264	0.326626	1.73984	-0.147917	0.247043	1.72704	-0.143157	0.261538	1.69924	-0.146705	0.254771	1.71049	-0.143372	0.276962	1.72277	-0.134729	0.287262	1.73095	-0.124575
1.79227	-0.133441	0.262539	1.79773	-0.116946	0.327714	1.74374	-0.147927	0.24705	1.73085	-0.143194	0.261438	1.70297	-0.146951	0.254841	1.71404	-0.144084	0.277148	1.72564	-0.135841	0.288796	1.73291	-0.125325
1.79612	-0.13342	0.262568	1.80064	-0.115534	0.328668	1.74763	-0.147944	0.247079	1.73466	-0.143229	0.261323	1.70675	-0.14727	0.255009	1.71767	-0.144531	0.276987	1.72863	-0.136887	0.290237	1.73491	-0.126149
1.80001	-0.133388	0.262623	1.80352	-0.114064	0.329643	1.75153	-0.147962	0.247105	1.73847	-0.143261	0.26121	1.71055	-0.14752	0.254957	1.72133	-0.144756	0.277052	1.73172	-0.137867	0.2916	1.73699	-0.126985
1.80391	-0.133387	0.262763	1.8064	-0.112472	0.330412	1.75543	-0.147977	0.24712	1.74228	-0.143293	0.261076	1.71436	-0.147793	0.254784	1.72497	-0.144863	0.276888	1.73493	-0.138726	0.292797	1.73918	-0.127746
1.80774	-0.133399	0.262759	1.80921	-0.110817	0.3311	1.75933	-0.148002	0.247133	1.74608	-0.143329	0.260947	1.71823	-0.148074	0.254585	1.72861	-0.144866	0.276772	1.73815	-0.139344	0.293896	1.74152	-0.128326
1.81163	-0.133391	0.262741	1.81205	-0.109087	0.331694	1.76324	-0.148016	0.247205	1.74987	-0.143364	0.260807	1.72207	-0.148316	0.254385	1.73221	-0.144759	0.276651	1.74146	-0.13978	0.294937	1.74402	-0.128657
1.8155	-0.133325	0.2627	1.81489	-0.107206	0.332257	1.76714	-0.148001	0.247206	1.75361	-0.143408	0.260545	1.7259	-0.14853	0.254251	1.73585	-0.144661	0.276611	1.74481	-0.139993	0.295867	1.74669	-0.128694
1.81937	-0.133321	0.26282	1.8177	-0.105257	0.33246	1.77103	-0.14798	0.247187	1.7574	-0.143444	0.260386	1.72976	-0.148706	0.253944	1.73948	-0.14458	0.276634	1.74817	-0.139982	0.296726	1.74943	-0.12838

## Sheet: Bat 2 Wingbeat 3
Shoulder_X	Shoulder_Y	Shoulder_Z	Wrist_X	Wrist_Y	Wrist_Z	Hip_X	Hip_Y	Hip_Z	Knee_X	Knee_Y	Knee_Z	Ankle_X	Ankle_Y	Ankle_Z	TE1_X	TE1_Y	TE1_Z	TE2_X	TE2_Y	TE2_Z	TE3_X	TE3_Y
0.976243	-0.203123	0.208092	0.977816	-0.173718	0.274803	0.926918	-0.217356	0.193995	0.912939	-0.212085	0.206085	0.884945	-0.212102	0.203912	0.896657	-0.211606	0.222916	0.906086	-0.20858	0.240841	0.908524	-0.19784
0.981011	-0.203081	0.208084	0.981616	-0.172176	0.274877	0.931715	-0.217224	0.19393	0.91761	-0.211962	0.205777	0.889666	-0.212085	0.203617	0.901308	-0.21138	0.222794	0.910648	-0.208237	0.240929	0.912765	-0.197297
0.985772	-0.203035	0.208095	0.985407	-0.170563	0.274842	0.936504	-0.217089	0.193898	0.922293	-0.21184	0.205465	0.894394	-0.212051	0.203296	0.905973	-0.211063	0.222568	0.915241	-0.207643	0.240866	0.916952	-0.196462
0.990531	-0.202984	0.208111	0.989194	-0.16888	0.274677	0.941303	-0.216958	0.19388	0.927034	-0.211725	0.205228	0.899134	-0.211993	0.20294	0.910607	-0.210779	0.222448	0.919797	-0.206904	0.240783	0.921106	-0.195436
0.995289	-0.202932	0.208126	0.992981	-0.167151	0.274404	0.94612	-0.21683	0.193879	0.931904	-0.211603	0.205068	0.903884	-0.211917	0.20251	0.915207	-0.210413	0.222213	0.92431	-0.205949	0.240579	0.925247	-0.194256
1.00004	-0.202874	0.208139	0.996776	-0.165371	0.273997	0.950928	-0.216705	0.193895	0.936813	-0.211439	0.20484	0.908645	-0.21182	0.202003	0.919835	-0.209989	0.221983	0.928804	-0.204849	0.240318	0.929303	-0.192977
1.00478	-0.202811	0.20815	1.00059	-0.163549	0.2735	0.955737	-0.216565	0.193889	0.94163	-0.211292	0.204607	0.913414	-0.211711	0.201461	0.924466	-0.209501	0.221686	0.933197	-0.203638	0.240044	0.933321	-0.191685
1.00951	-0.202744	0.208165	1.00443	-0.161696	0.272899	0.960552	-0.216407	0.193847	0.946442	-0.21119	0.204504	0.918188	-0.211578	0.200878	0.929096	-0.208927	0.221339	0.937541	-0.202313	0.239727	0.937324	-0.190373
1.01424	-0.202672	0.208193	1.00831	-0.159827	0.272204	0.965358	-0.216262	0.193812	0.951291	-0.211089	0.204449	0.922971	-0.211419	0.200279	0.933711	-0.208331	0.220924	0.941847	-0.201009	0.239518	0.941296	-0.189057
1.01896	-0.202599	0.208233	1.01223	-0.157948	0.271391	0.970161	-0.216132	0.193804	0.956118	-0.210982	0.204368	0.927769	-0.211222	0.199661	0.938341	-0.207669	0.220604	0.946077	-0.199726	0.239319	0.945275	-0.187732
1.02368	-0.202524	0.208263	1.0162	-0.156075	0.270492	0.974968	-0.216009	0.193783	0.960928	-0.210872	0.204279	0.932581	-0.211	0.199027	0.942917	-0.206989	0.220303	0.950263	-0.198498	0.239181	0.949242	-0.186375
1.02839	-0.202448	0.208288	1.02023	-0.154218	0.269579	0.97978	-0.215904	0.193756	0.965752	-0.210749	0.204202	0.937406	-0.210747	0.198384	0.947482	-0.206227	0.219973	0.954411	-0.197338	0.239108	0.953269	-0.184997
1.03311	-0.20237	0.208322	1.02434	-0.152376	0.268672	0.98458	-0.215811	0.193743	0.970542	-0.210606	0.20406	0.942238	-0.21047	0.197739	0.952064	-0.205428	0.219568	0.958572	-0.196231	0.239062	0.957317	-0.183592
1.03781	-0.202291	0.208354	1.02852	-0.15056	0.267703	0.989351	-0.215715	0.193709	0.975278	-0.210452	0.203964	0.947081	-0.210172	0.197101	0.956636	-0.204637	0.21923	0.962756	-0.195135	0.239067	0.961436	-0.182136
1.0425	-0.202213	0.208385	1.03276	-0.148774	0.2667	0.994121	-0.215616	0.193656	0.980049	-0.21032	0.204059	0.951933	-0.209852	0.196473	0.961183	-0.203854	0.218859	0.966995	-0.194021	0.238986	0.965649	-0.180674
1.0472	-0.202134	0.208429	1.03711	-0.147029	0.265609	0.998902	-0.215527	0.19362	0.984842	-0.210215	0.204039	0.956789	-0.209513	0.195871	0.965717	-0.2031	0.218498	0.97132	-0.192878	0.238846	0.969951	-0.179185
1.05188	-0.202054	0.20848	1.04154	-0.145313	0.264444	1.00369	-0.215448	0.193617	0.989568	-0.210108	0.203771	0.961651	-0.209165	0.195301	0.970276	-0.202363	0.218094	0.975739	-0.19169	0.238624	0.974311	-0.177668
1.05657	-0.201977	0.208543	1.04609	-0.14367	0.263252	1.00846	-0.215379	0.193666	0.994258	-0.209977	0.203557	0.96652	-0.208803	0.194749	0.974843	-0.201596	0.217738	0.980232	-0.190477	0.23828	0.978779	-0.176127
1.06124	-0.2019	0.208617	1.05076	-0.142094	0.262058	1.01321	-0.215319	0.193747	0.998969	-0.209829	0.20347	0.971389	-0.208436	0.194219	0.979464	-0.200844	0.217267	0.984801	-0.18922	0.237938	0.983345	-0.174558
1.06591	-0.201824	0.208707	1.05554	-0.140538	0.26078	1.01796	-0.215267	0.193839	1.00369	-0.209657	0.203281	0.976261	-0.20807	0.19372	0.98416	-0.200045	0.216835	0.989427	-0.187934	0.237562	0.987993	-0.172954
1.07057	-0.201749	0.208806	1.0604	-0.138995	0.259348	1.0227	-0.215211	0.193934	1.00839	-0.209468	0.20297	0.981137	-0.207707	0.193246	0.988875	-0.199266	0.216426	0.994097	-0.186635	0.237192	0.992701	-0.171315
1.07522	-0.201672	0.208915	1.06543	-0.137589	0.257903	1.02743	-0.215154	0.19402	1.01308	-0.209266	0.20281	0.986016	-0.207347	0.192802	0.993595	-0.198419	0.215986	0.998817	-0.185314	0.236814	0.997503	-0.169612
1.07987	-0.201592	0.209044	1.07063	-0.136309	0.256511	1.03214	-0.215112	0.19413	1.0178	-0.209041	0.202691	0.990895	-0.206987	0.192376	0.998345	-0.197542	0.215567	1.00358	-0.183963	0.236391	1.00235	-0.167868
1.08451	-0.201515	0.209202	1.07596	-0.135091	0.255027	1.03685	-0.215085	0.194303	1.02252	-0.208811	0.202593	0.995774	-0.206633	0.191983	1.00308	-0.196644	0.215137	1.00837	-0.182587	0.235949	1.00728	-0.166051
1.08916	-0.201443	0.209375	1.08138	-0.133926	0.253505	1.04153	-0.21506	0.194501	1.02727	-0.20857	0.202824	1.00066	-0.206284	0.191604	1.00782	-0.195749	0.214724	1.01319	-0.181227	0.235582	1.01228	-0.164185
1.0938	-0.201376	0.20957	1.08689	-0.132783	0.251888	1.0462	-0.215043	0.194711	1.03204	-0.208329	0.203288	1.00555	-0.205943	0.191242	1.01257	-0.194861	0.2144	1.01802	-0.179806	0.23518	1.01737	-0.162257
1.09844	-0.20131	0.209783	1.09244	-0.131621	0.250133	1.05088	-0.215035	0.194912	1.03678	-0.208111	0.203684	1.01044	-0.205616	0.190911	1.01736	-0.193987	0.214021	1.02289	-0.178329	0.234711	1.02252	-0.160292
1.10309	-0.201244	0.210011	1.09807	-0.130528	0.248323	1.05553	-0.215031	0.195131	1.0415	-0.207922	0.204021	1.01533	-0.205313	0.190624	1.02215	-0.193125	0.213702	1.02781	-0.176784	0.234067	1.02771	-0.158265
1.10773	-0.201178	0.210253	1.10377	-0.129552	0.246542	1.06014	-0.215032	0.195388	1.04621	-0.207772	0.204527	1.02023	-0.205031	0.190372	1.02696	-0.192262	0.213282	1.03279	-0.17522	0.233363	1.03298	-0.156197
1.11236	-0.201113	0.210514	1.10957	-0.128681	0.244713	1.06475	-0.215043	0.195688	1.05092	-0.207662	0.205215	1.02512	-0.204776	0.190165	1.03182	-0.191357	0.212883	1.03785	-0.173576	0.232501	1.03831	-0.154136
1.11699	-0.201051	0.210796	1.11536	-0.127793	0.242696	1.06937	-0.215059	0.196044	1.05559	-0.20759	0.20581	1.03001	-0.204551	0.189999	1.03673	-0.190453	0.212404	1.04295	-0.171898	0.231505	1.04372	-0.152079
1.12163	-0.200992	0.2111	1.12119	-0.12692	0.240473	1.07397	-0.215071	0.196444	1.06022	-0.207562	0.206218	1.03489	-0.204365	0.18989	1.04168	-0.189552	0.211873	1.04808	-0.170221	0.2303	1.0492	-0.150024
1.12626	-0.200933	0.211416	1.12707	-0.126128	0.238187	1.07855	-0.21508	0.196852	1.06483	-0.207558	0.206459	1.03977	-0.204212	0.189826	1.04668	-0.18865	0.21131	1.05325	-0.168571	0.228987	1.05472	-0.147982
1.1309	-0.200871	0.211749	1.13304	-0.125457	0.235879	1.08313	-0.215091	0.197277	1.06942	-0.207568	0.206736	1.04464	-0.204098	0.189822	1.05171	-0.187763	0.210752	1.05849	-0.166905	0.227635	1.06032	-0.145947
1.13553	-0.200809	0.212092	1.13908	-0.124939	0.233603	1.08769	-0.2151	0.197731	1.07401	-0.20758	0.207144	1.0495	-0.204017	0.189876	1.05674	-0.186898	0.210075	1.06378	-0.16527	0.226227	1.06596	-0.143957
1.14016	-0.200747	0.212449	1.14517	-0.124618	0.231497	1.09224	-0.21512	0.198237	1.0786	-0.207595	0.207592	1.05434	-0.20397	0.19	1.06178	-0.186023	0.209417	1.06911	-0.163678	0.224748	1.07171	-0.141974
1.14479	-0.200687	0.212824	1.15126	-0.124406	0.229472	1.09681	-0.215155	0.198767	1.08318	-0.207607	0.208071	1.05917	-0.203945	0.190179	1.06684	-0.185191	0.208673	1.07449	-0.162141	0.223209	1.07751	-0.140081
1.14942	-0.200625	0.213214	1.15742	-0.124303	0.227371	1.10137	-0.21519	0.199297	1.08777	-0.20761	0.208586	1.06398	-0.203933	0.190414	1.0719	-0.184424	0.208046	1.07993	-0.16067	0.221555	1.08333	-0.138293
1.15404	-0.200561	0.213611	1.16363	-0.12432	0.225267	1.10591	-0.21522	0.199822	1.09235	-0.207603	0.209125	1.06879	-0.203929	0.190696	1.07698	-0.183799	0.20735	1.08537	-0.159303	0.219846	1.08924	-0.136573
1.15868	-0.200498	0.214019	1.16986	-0.124497	0.223274	1.11042	-0.21523	0.200371	1.09695	-0.207581	0.209684	1.07359	-0.203926	0.191021	1.0821	-0.183172	0.206659	1.09088	-0.158073	0.218068	1.09519	-0.134983
1.16331	-0.200436	0.214437	1.17609	-0.124802	0.221408	1.11495	-0.215233	0.200955	1.10156	-0.20754	0.210356	1.07838	-0.203914	0.191372	1.08726	-0.182598	0.205875	1.09644	-0.156967	0.216318	1.1012	-0.133558
1.16795	-0.200374	0.214867	1.18233	-0.125273	0.219675	1.11949	-0.215241	0.201585	1.10618	-0.207471	0.211125	1.08318	-0.203884	0.191748	1.09246	-0.182086	0.205078	1.10208	-0.155956	0.214576	1.10727	-0.132289
1.17259	-0.200314	0.215307	1.18856	-0.125869	0.218034	1.12403	-0.215247	0.202252	1.11082	-0.207386	0.211788	1.08798	-0.203831	0.192132	1.09766	-0.181648	0.204309	1.10775	-0.155099	0.212695	1.11338	-0.13119
1.17723	-0.200256	0.215751	1.19477	-0.126601	0.216492	1.12858	-0.215243	0.202924	1.11546	-0.207283	0.212345	1.09278	-0.203754	0.192521	1.10291	-0.181237	0.203608	1.11346	-0.154394	0.210806	1.11955	-0.1303
1.18187	-0.200197	0.216194	1.201	-0.127424	0.214912	1.13314	-0.215214	0.203581	1.12012	-0.207158	0.212888	1.0976	-0.203655	0.192903	1.10816	-0.180939	0.202935	1.11922	-0.153837	0.208988	1.12573	-0.129645
1.18652	-0.200142	0.216647	1.20724	-0.128375	0.21337	1.1377	-0.215168	0.204246	1.1248	-0.20702	0.213415	1.10243	-0.203532	0.193271	1.11342	-0.180701	0.202386	1.12497	-0.153488	0.207304	1.13194	-0.129187
1.19118	-0.200093	0.217111	1.21345	-0.129453	0.212025	1.14228	-0.215119	0.204944	1.12948	-0.206874	0.21392	1.10726	-0.203393	0.193622	1.11869	-0.180482	0.20177	1.13074	-0.153255	0.205707	1.13822	-0.128953
1.19585	-0.200054	0.217588	1.21961	-0.130675	0.210963	1.14689	-0.215058	0.205642	1.13419	-0.206719	0.214398	1.11211	-0.20324	0.193951	1.12396	-0.180289	0.201237	1.1365	-0.153153	0.2042	1.14447	-0.128937
1.20053	-0.20002	0.218073	1.22577	-0.132002	0.210073	1.1515	-0.215	0.20631	1.1389	-0.206562	0.214854	1.11698	-0.20308	0.194262	1.1292	-0.180204	0.200776	1.14226	-0.153156	0.20286	1.15072	-0.129073
1.20521	-0.199988	0.218547	1.23187	-0.133461	0.209473	1.15613	-0.214953	0.206952	1.14362	-0.206405	0.215292	1.12186	-0.202921	0.194562	1.13441	-0.180191	0.200378	1.14802	-0.153294	0.201697	1.15694	-0.129374
1.20991	-0.199959	0.219007	1.23792	-0.135015	0.209159	1.16078	-0.214902	0.207558	1.14833	-0.206255	0.215729	1.12674	-0.202771	0.194854	1.1396	-0.18025	0.200026	1.15372	-0.153561	0.200648	1.16316	-0.129834
1.21461	-0.199934	0.21946	1.24387	-0.136632	0.208903	1.16545	-0.214842	0.208153	1.15306	-0.206116	0.216162	1.13163	-0.202637	0.195138	1.1448	-0.180349	0.199673	1.15941	-0.153941	0.19973	1.16935	-0.130452
1.21931	-0.199912	0.219912	1.24975	-0.138299	0.208698	1.17016	-0.214781	0.208771	1.15778	-0.20599	0.216589	1.13653	-0.202519	0.195417	1.14998	-0.180515	0.199324	1.16508	-0.154406	0.198873	1.17553	-0.131222
1.22403	-0.199894	0.220367	1.25555	-0.140036	0.208753	1.17488	-0.214702	0.209347	1.16251	-0.205879	0.217014	1.14144	-0.202422	0.195696	1.15512	-0.180722	0.199087	1.17073	-0.154974	0.19807	1.1817	-0.132103
1.22875	-0.199876	0.220814	1.26128	-0.141805	0.208993	1.17963	-0.214595	0.209856	1.16725	-0.205775	0.217439	1.14634	-0.202347	0.195981	1.16026	-0.180994	0.198828	1.17633	-0.155567	0.197289	1.18782	-0.133128
1.23347	-0.199856	0.221247	1.26693	-0.143601	0.209452	1.1844	-0.214479	0.210329	1.17198	-0.20568	0.217864	1.15124	-0.2023	0.196275	1.16536	-0.181388	0.198704	1.1819	-0.156257	0.196594	1.19391	-0.134229
1.23819	-0.199831	0.221665	1.27247	-0.145406	0.210044	1.18918	-0.214361	0.210797	1.17673	-0.205592	0.218295	1.15612	-0.20228	0.196582	1.17049	-0.18177	0.198624	1.18749	-0.157025	0.195893	1.19998	-0.13541
1.24292	-0.199799	0.222074	1.27791	-0.147214	0.210761	1.19399	-0.214252	0.211261	1.18148	-0.205513	0.218736	1.161	-0.20229	0.196923	1.1756	-0.182143	0.198584	1.19302	-0.157853	0.195231	1.206	-0.136703
1.24766	-0.199763	0.222495	1.28326	-0.148998	0.211487	1.19881	-0.214146	0.211718	1.18624	-0.205438	0.219183	1.16587	-0.202322	0.197289	1.18067	-0.182499	0.19856	1.19849	-0.158713	0.194632	1.21206	-0.138069
1.2524	-0.199717	0.222925	1.28846	-0.150753	0.212113	1.20367	-0.214037	0.212179	1.19101	-0.205371	0.219634	1.17071	-0.202375	0.197673	1.18572	-0.182869	0.19874	1.20396	-0.15959	0.194059	1.21802	-0.139504
1.25715	-0.19966	0.223356	1.29353	-0.152513	0.212867	1.20853	-0.213933	0.212616	1.19578	-0.205309	0.220092	1.17554	-0.202442	0.198076	1.19082	-0.183264	0.198947	1.20934	-0.160528	0.193844	1.224	-0.140998
1.2619	-0.199586	0.223794	1.29857	-0.154196	0.214343	1.21339	-0.213833	0.213023	1.20057	-0.205252	0.220563	1.18035	-0.202529	0.198527	1.1959	-0.183717	0.199124	1.21477	-0.161513	0.193664	1.2299	-0.142505
1.26665	-0.199494	0.224236	1.30359	-0.155784	0.216333	1.21824	-0.213757	0.213464	1.20535	-0.205199	0.221044	1.18513	-0.202628	0.199022	1.20103	-0.184196	0.199196	1.22021	-0.162458	0.193644	1.23572	-0.14404
1.27141	-0.199384	0.224669	1.30851	-0.157294	0.218437	1.22309	-0.213695	0.213922	1.21014	-0.205154	0.221434	1.18989	-0.202747	0.199566	1.20616	-0.184702	0.199272	1.22572	-0.163562	0.193655	1.24151	-0.14557
1.27618	-0.199257	0.225101	1.31335	-0.158732	0.220621	1.22793	-0.213632	0.214369	1.21493	-0.205115	0.221732	1.19464	-0.202877	0.200157	1.21125	-0.185197	0.199434	1.23122	-0.164699	0.193886	1.24725	-0.147094
1.28095	-0.199113	0.225536	1.31807	-0.160169	0.222952	1.23278	-0.213582	0.214781	1.21972	-0.205082	0.222008	1.19936	-0.203006	0.200807	1.21629	-0.185719	0.19963	1.23673	-0.165756	0.194119	1.253	-0.148633
1.28573	-0.198953	0.225967	1.32268	-0.161609	0.225437	1.23763	-0.213533	0.215155	1.2245	-0.205055	0.222257	1.20405	-0.203129	0.201496	1.22131	-0.186292	0.199942	1.24216	-0.166841	0.194629	1.2587	-0.150164
1.29051	-0.198779	0.226398	1.3273	-0.162943	0.227965	1.24247	-0.213471	0.215519	1.22928	-0.205033	0.222488	1.2087	-0.203231	0.20222	1.22634	-0.18691	0.200405	1.24757	-0.167915	0.195285	1.26427	-0.151653
1.29529	-0.198596	0.226829	1.33204	-0.164173	0.230645	1.24731	-0.213401	0.215863	1.23407	-0.205012	0.222702	1.21333	-0.203315	0.202986	1.23136	-0.187519	0.200775	1.25289	-0.169063	0.196129	1.26983	-0.153121
1.30009	-0.198407	0.227244	1.33667	-0.165327	0.233748	1.25213	-0.213337	0.216204	1.23886	-0.204993	0.222937	1.21794	-0.203389	0.203828	1.23629	-0.188094	0.201196	1.25822	-0.170163	0.196802	1.27523	-0.154543
1.30489	-0.198216	0.227639	1.3411	-0.166485	0.23668	1.25695	-0.213279	0.216552	1.24366	-0.204975	0.223188	1.22253	-0.203451	0.204714	1.24113	-0.18868	0.201921	1.26344	-0.171247	0.197857	1.28054	-0.155921
1.3097	-0.198022	0.228014	1.3454	-0.167657	0.239104	1.26177	-0.213219	0.216895	1.24846	-0.204958	0.223494	1.2271	-0.203493	0.205636	1.24591	-0.189223	0.202861	1.26854	-0.172339	0.199062	1.28573	-0.157253
1.31452	-0.197826	0.228382	1.34964	-0.168825	0.241421	1.26658	-0.213168	0.21725	1.25328	-0.204939	0.223957	1.23165	-0.203512	0.206588	1.2507	-0.189665	0.204018	1.27354	-0.173262	0.200477	1.2908	-0.158533
1.31935	-0.197632	0.228743	1.35382	-0.169955	0.243943	1.2714	-0.213127	0.217617	1.25812	-0.204912	0.224673	1.23619	-0.20351	0.207601	1.25551	-0.190034	0.205152	1.27847	-0.174071	0.202053	1.29571	-0.159775
1.3242	-0.197444	0.22909	1.35801	-0.170977	0.246603	1.27622	-0.213084	0.218021	1.26298	-0.204876	0.225575	1.24071	-0.203501	0.208664	1.26027	-0.190374	0.206403	1.28322	-0.174901	0.203958	1.30041	-0.160957
1.32905	-0.19726	0.229423	1.36221	-0.17192	0.249468	1.28103	-0.213037	0.218427	1.26786	-0.20484	0.226551	1.24522	-0.203481	0.209773	1.26496	-0.190615	0.207858	1.28795	-0.175624	0.205994	1.30497	-0.162082
1.33392	-0.19708	0.22974	1.3663	-0.172894	0.252649	1.28582	-0.213001	0.218809	1.27274	-0.204805	0.227593	1.24973	-0.203463	0.210932	1.26955	-0.19085	0.209516	1.29256	-0.1764	0.208251	1.30941	-0.163162
1.3388	-0.196905	0.230052	1.37021	-0.173919	0.255847	1.2906	-0.212986	0.21921	1.27763	-0.204776	0.228679	1.25424	-0.203453	0.212148	1.27407	-0.191082	0.211377	1.29713	-0.177067	0.21068	1.31368	-0.164212
1.3437	-0.196735	0.230375	1.37415	-0.174968	0.258792	1.29537	-0.212975	0.219613	1.28252	-0.204753	0.22977	1.25874	-0.20344	0.213387	1.27858	-0.191273	0.213377	1.30162	-0.1777	0.213274	1.31782	-0.165229
1.34862	-0.196571	0.230704	1.37813	-0.176015	0.261418	1.30014	-0.212937	0.219984	1.28741	-0.204734	0.230765	1.26324	-0.203427	0.214661	1.28309	-0.191352	0.215109	1.30599	-0.178334	0.215725	1.32182	-0.166228
1.35355	-0.196415	0.231038	1.38208	-0.177051	0.264062	1.30492	-0.21288	0.220333	1.29229	-0.204719	0.231624	1.26774	-0.203421	0.215978	1.28758	-0.19143	0.216868	1.31014	-0.17899	0.21839	1.32569	-0.167216
1.35849	-0.196272	0.231372	1.38604	-0.178052	0.26698	1.3097	-0.212821	0.220685	1.29717	-0.204698	0.232438	1.27223	-0.203423	0.217338	1.29192	-0.191572	0.218601	1.31418	-0.179634	0.221164	1.32941	-0.168217
1.36344	-0.196138	0.231708	1.39	-0.179052	0.269858	1.31446	-0.212758	0.221038	1.30202	-0.204678	0.233109	1.27673	-0.203429	0.21871	1.29621	-0.191786	0.220666	1.31808	-0.180325	0.22388	1.33302	-0.169237
1.36841	-0.196019	0.232033	1.39402	-0.180064	0.27268	1.31922	-0.212692	0.221395	1.30687	-0.20467	0.233639	1.28124	-0.20344	0.220091	1.30046	-0.192031	0.222806	1.32195	-0.181051	0.22676	1.33654	-0.170258
1.37338	-0.195914	0.232349	1.39806	-0.181058	0.27538	1.32399	-0.212624	0.22179	1.31171	-0.204664	0.234137	1.28574	-0.203461	0.221483	1.30465	-0.192317	0.224571	1.32572	-0.181836	0.229287	1.33992	-0.17131
1.37835	-0.195827	0.232653	1.40212	-0.181979	0.277789	1.32877	-0.212536	0.222144	1.31656	-0.204668	0.234574	1.29026	-0.203497	0.22288	1.30891	-0.192576	0.226624	1.32952	-0.182534	0.231765	1.34323	-0.172407
1.38332	-0.195755	0.232935	1.40628	-0.182805	0.280204	1.33355	-0.21242	0.222415	1.32142	-0.204677	0.234974	1.29478	-0.203544	0.224275	1.31316	-0.192768	0.228549	1.33316	-0.183264	0.234179	1.34653	-0.173489
1.38828	-0.195703	0.233186	1.41042	-0.183507	0.282421	1.33833	-0.212286	0.222657	1.32627	-0.204679	0.235329	1.29931	-0.203604	0.225657	1.31737	-0.192966	0.230632	1.33674	-0.184036	0.2367	1.34979	-0.174602
1.39323	-0.195666	0.23341	1.41454	-0.184113	0.284504	1.3431	-0.212167	0.222904	1.33112	-0.204677	0.23574	1.30386	-0.203672	0.227018	1.32155	-0.193232	0.232835	1.34031	-0.184797	0.239386	1.35308	-0.175732
1.39816	-0.195643	0.233598	1.41871	-0.184575	0.286727	1.34788	-0.212071	0.223139	1.33598	-0.204682	0.236202	1.30841	-0.203746	0.228339	1.32566	-0.19356	0.235169	1.34398	-0.18554	0.241903	1.35638	-0.176878
1.40307	-0.195629	0.233753	1.4229	-0.184916	0.288833	1.35267	-0.211978	0.223338	1.34083	-0.204704	0.236622	1.31297	-0.203826	0.229619	1.32981	-0.193918	0.237773	1.34764	-0.186315	0.244435	1.35973	-0.178021
1.40796	-0.195623	0.233881	1.42708	-0.18512	0.290652	1.35747	-0.211845	0.223519	1.34568	-0.204744	0.236974	1.31756	-0.203905	0.230842	1.33388	-0.194332	0.240267	1.35133	-0.187151	0.246992	1.36312	-0.179156
1.41283	-0.195614	0.233983	1.43123	-0.185159	0.292318	1.36227	-0.211706	0.223652	1.35047	-0.204789	0.23723	1.32215	-0.203986	0.232014	1.33793	-0.194832	0.242611	1.35503	-0.18804	0.249476	1.36656	-0.180302
1.41768	-0.195609	0.234066	1.43533	-0.185017	0.293794	1.36708	-0.211561	0.223738	1.35516	-0.204824	0.23733	1.32678	-0.20407	0.233118	1.34207	-0.195558	0.245297	1.35877	-0.189008	0.252307	1.37007	-0.181395
1.42252	-0.195598	0.234126	1.43937	-0.18475	0.295254	1.37188	-0.211433	0.223836	1.35986	-0.204849	0.237431	1.33141	-0.204148	0.234154	1.34619	-0.19646	0.247476	1.3625	-0.190121	0.255126	1.37359	-0.182474
1.42734	-0.19558	0.234165	1.44337	-0.184325	0.296658	1.37668	-0.211316	0.223955	1.36455	-0.204874	0.237596	1.33606	-0.204223	0.23509	1.35041	-0.197444	0.249468	1.36625	-0.191445	0.257991	1.37706	-0.183576
1.43216	-0.19555	0.234189	1.4474	-0.183762	0.29821	1.3815	-0.21118	0.224093	1.36945	-0.204802	0.237894	1.34073	-0.204294	0.235937	1.35465	-0.19847	0.251077	1.37004	-0.192884	0.260749	1.38048	-0.18473
1.43697	-0.195512	0.234204	1.45148	-0.183067	0.299909	1.38632	-0.211028	0.224187	1.37431	-0.204778	0.238137	1.34543	-0.204367	0.236671	1.35886	-0.199352	0.252359	1.37384	-0.19438	0.263139	1.38382	-0.185924
1.44178	-0.195466	0.234218	1.45551	-0.182238	0.30144	1.39115	-0.210882	0.224283	1.37891	-0.204734	0.238115	1.35014	-0.204423	0.237324	1.36323	-0.20024	0.253393	1.37779	-0.196114	0.265532	1.38708	-0.187236
1.4466	-0.195413	0.234235	1.45951	-0.181271	0.302791	1.39596	-0.210724	0.224357	1.3838	-0.204748	0.238395	1.35486	-0.204469	0.237866	1.36766	-0.201089	0.254022	1.38182	-0.197812	0.267704	1.39033	-0.18868
1.45142	-0.195349	0.234245	1.46348	-0.180161	0.304124	1.40078	-0.210585	0.224379	1.38873	-0.204666	0.238571	1.3596	-0.204508	0.238309	1.37222	-0.201844	0.254334	1.38597	-0.199474	0.26967	1.39367	-0.190171
1.45624	-0.19528	0.234264	1.46742	-0.178911	0.305311	1.40559	-0.210442	0.224462	1.3937	-0.204598	0.238747	1.36434	-0.20454	0.238635	1.37687	-0.2025	0.254578	1.39025	-0.201043	0.271433	1.39712	-0.191608
1.46107	-0.195202	0.234279	1.47131	-0.177503	0.306343	1.4104	-0.210279	0.224512	1.39874	-0.204594	0.239107	1.36909	-0.204554	0.238844	1.38156	-0.202967	0.254623	1.39463	-0.202428	0.272923	1.40064	-0.192855
1.4659	-0.195116	0.234311	1.47518	-0.175942	0.307205	1.41523	-0.210124	0.22459	1.40372	-0.204379	0.239166	1.37383	-0.204555	0.238935	1.3863	-0.203244	0.254644	1.39911	-0.203551	0.274162	1.40422	-0.193774
1.47072	-0.195027	0.234363	1.47903	-0.17421	0.307931	1.42005	-0.209925	0.224617	1.40856	-0.204082	0.238838	1.37858	-0.204532	0.238916	1.39103	-0.20346	0.254743	1.40374	-0.204299	0.275189	1.40789	-0.194334
1.47554	-0.194937	0.234438	1.48287	-0.1723	0.308441	1.42488	-0.209755	0.224686	1.41324	-0.204072	0.238845	1.38332	-0.204477	0.238827	1.3958	-0.203605	0.254893	1.40839	-0.204638	0.275904	1.41168	-0.194439
1.48036	-0.194838	0.23452	1.48667	-0.17024	0.308743	1.42973	-0.209559	0.224725	1.41787	-0.204027	0.23876	1.38804	-0.204389	0.238612	1.40068	-0.203808	0.255318	1.41303	-0.204585	0.276623	1.41558	-0.194097

## Sheet: Bat 2 Wingbeat 4
Shoulder_X	Shoulder_Y	Shoulder_Z	Wrist_X	Wrist_Y	Wrist_Z	Hip_X	Hip_Y	Hip_Z	Knee_X	Knee_Y	Knee_Z	Ankle_X	Ankle_Y	Ankle_Z	TE1_X	TE1_Y	TE1_Z	TE2_X	TE2_Y	TE2_Z	TE3_X	TE3_Y
0.982301	-0.212314	0.29378	1.00332	-0.188194	0.36574	0.930016	-0.217676	0.291649	0.920425	-0.209433	0.304162	0.888281	-0.206231	0.306605	0.905599	-0.208379	0.32514	0.921408	-0.209223	0.340059	0.927754	-0.201296
0.988392	-0.212625	0.293906	1.0092	-0.186256	0.365815	0.936209	-0.217966	0.29183	0.926508	-0.209639	0.304022	0.894362	-0.206244	0.305508	0.911686	-0.207945	0.324693	0.927347	-0.208023	0.340616	0.933567	-0.199011
0.994492	-0.212939	0.294059	1.01507	-0.184234	0.365651	0.942401	-0.218249	0.292048	0.932604	-0.209874	0.30386	0.90048	-0.206258	0.304441	0.917768	-0.207376	0.324269	0.933236	-0.206616	0.341184	0.939351	-0.196645
1.00059	-0.213263	0.294255	1.02095	-0.18214	0.365258	0.94859	-0.218525	0.292266	0.938754	-0.210133	0.303697	0.906636	-0.206273	0.303438	0.923896	-0.206676	0.323796	0.939081	-0.204935	0.34171	0.945142	-0.194208
1.00668	-0.213589	0.29446	1.02682	-0.180038	0.364773	0.954775	-0.218797	0.292444	0.944944	-0.210418	0.303539	0.912824	-0.206291	0.302506	0.930013	-0.205889	0.323315	0.944899	-0.203048	0.342146	0.950944	-0.191666
1.01276	-0.21391	0.294656	1.03269	-0.177933	0.364181	0.960948	-0.219083	0.292589	0.951109	-0.210718	0.303488	0.919033	-0.206312	0.301627	0.936112	-0.205021	0.322842	0.950705	-0.201032	0.342513	0.956757	-0.189121
1.01883	-0.214222	0.294853	1.0386	-0.175815	0.363491	0.967131	-0.219379	0.292728	0.957196	-0.21099	0.303503	0.925286	-0.206349	0.300804	0.942185	-0.204078	0.322372	0.956463	-0.198904	0.342764	0.962576	-0.186647
1.02491	-0.214527	0.295061	1.04453	-0.173702	0.362639	0.973325	-0.219662	0.292859	0.963241	-0.211236	0.303468	0.931571	-0.206382	0.300065	0.948244	-0.203099	0.321978	0.962278	-0.196783	0.343059	0.968444	-0.184165
1.03099	-0.214833	0.29529	1.05051	-0.171583	0.361651	0.979504	-0.219921	0.292981	0.969318	-0.211514	0.303426	0.937848	-0.206399	0.299402	0.954302	-0.202097	0.321619	0.968053	-0.194707	0.343169	0.974363	-0.181702
1.03708	-0.21514	0.295547	1.05653	-0.169489	0.360379	0.985668	-0.220178	0.293096	0.975429	-0.2118	0.303416	0.944094	-0.206399	0.298822	0.960342	-0.201085	0.321233	0.973839	-0.192695	0.343246	0.980328	-0.179196
1.04317	-0.215446	0.295821	1.06255	-0.167461	0.358881	0.991824	-0.220454	0.29318	0.981553	-0.212047	0.30345	0.950294	-0.20638	0.298297	0.966378	-0.200069	0.320903	0.97966	-0.190782	0.343245	0.986359	-0.176701
1.04925	-0.215748	0.296114	1.0687	-0.165514	0.357442	0.997961	-0.22074	0.29324	0.98771	-0.212282	0.303519	0.956472	-0.206352	0.297846	0.972419	-0.199073	0.320497	0.985575	-0.188874	0.343066	0.992474	-0.174166
1.05532	-0.216039	0.296409	1.07494	-0.163634	0.356053	1.00408	-0.221037	0.293313	0.993857	-0.212512	0.303602	0.962626	-0.206316	0.297438	0.978436	-0.198172	0.320201	0.991618	-0.187048	0.34273	0.998678	-0.171675
1.0614	-0.216324	0.296722	1.08123	-0.161876	0.354371	1.01021	-0.221367	0.293461	0.99994	-0.21275	0.303785	0.968759	-0.206283	0.297088	0.984522	-0.197273	0.319896	0.997793	-0.185265	0.342258	1.00499	-0.16932
1.06749	-0.21661	0.297068	1.08756	-0.160234	0.352414	1.01635	-0.221712	0.293676	1.00602	-0.213011	0.303963	0.974882	-0.206253	0.296815	0.990655	-0.196388	0.319525	1.00405	-0.183566	0.341672	1.01136	-0.167048
1.07359	-0.216895	0.297446	1.09402	-0.158714	0.350526	1.02248	-0.222043	0.293883	1.01214	-0.21327	0.304025	0.980987	-0.206206	0.296598	0.996862	-0.195544	0.319084	1.01039	-0.181988	0.341043	1.01781	-0.164871
1.07969	-0.217176	0.297845	1.1006	-0.157299	0.348771	1.02861	-0.222385	0.294086	1.01825	-0.213524	0.304089	0.987087	-0.206161	0.296409	1.00314	-0.194741	0.318536	1.01677	-0.180512	0.34032	1.02435	-0.162762
1.08579	-0.217459	0.298278	1.10729	-0.156014	0.3469	1.03472	-0.222754	0.29436	1.02437	-0.213783	0.304227	0.993205	-0.206144	0.296267	1.00946	-0.193995	0.318024	1.02323	-0.179099	0.339493	1.03102	-0.160785
1.09189	-0.217744	0.298737	1.11409	-0.154832	0.345062	1.04083	-0.223129	0.294704	1.03048	-0.214069	0.304402	0.999367	-0.206155	0.296163	1.0158	-0.193333	0.317577	1.02975	-0.177779	0.338557	1.03777	-0.158989
1.098	-0.218031	0.299226	1.12098	-0.153881	0.343422	1.04694	-0.223494	0.295059	1.03659	-0.214387	0.304613	1.00559	-0.206228	0.296132	1.02215	-0.192758	0.317047	1.03635	-0.176502	0.33745	1.04456	-0.157385
1.10413	-0.218322	0.29974	1.12787	-0.153147	0.341697	1.05306	-0.22386	0.295417	1.04267	-0.21471	0.304871	1.01184	-0.206352	0.296153	1.02855	-0.192303	0.316597	1.04299	-0.17532	0.336201	1.05137	-0.155939
1.11027	-0.218626	0.300291	1.13478	-0.152564	0.339626	1.05918	-0.22424	0.295838	1.04871	-0.215046	0.305196	1.01811	-0.206492	0.2962	1.035	-0.191837	0.316016	1.04963	-0.174302	0.334903	1.05824	-0.154609
1.11643	-0.218938	0.300863	1.14177	-0.152076	0.337553	1.06528	-0.22461	0.296263	1.05478	-0.215381	0.305505	1.02438	-0.206638	0.296254	1.04145	-0.191454	0.31539	1.0563	-0.173422	0.333579	1.06514	-0.153323
1.12257	-0.21925	0.30145	1.14881	-0.15177	0.335715	1.07137	-0.224948	0.296637	1.06088	-0.215716	0.305814	1.03063	-0.20683	0.296335	1.04791	-0.191159	0.314771	1.06297	-0.172611	0.332166	1.07211	-0.152134
1.12871	-0.219567	0.302056	1.15579	-0.151639	0.333767	1.07747	-0.225281	0.297035	1.06695	-0.216076	0.306234	1.03687	-0.207089	0.296461	1.05436	-0.190935	0.314122	1.06968	-0.171835	0.330686	1.07911	-0.151002
1.13486	-0.219901	0.302698	1.16279	-0.151694	0.331627	1.08357	-0.225632	0.297509	1.07302	-0.21646	0.306758	1.04311	-0.207392	0.296589	1.06081	-0.190755	0.31345	1.07641	-0.171096	0.329131	1.08611	-0.149951
1.14101	-0.22025	0.303367	1.16982	-0.151908	0.329545	1.08967	-0.225983	0.297983	1.07909	-0.216856	0.307311	1.04933	-0.207714	0.296702	1.06725	-0.190642	0.312788	1.08317	-0.170369	0.327464	1.09313	-0.149001
1.14718	-0.220612	0.304044	1.17684	-0.152362	0.327575	1.0958	-0.226339	0.298436	1.08515	-0.217263	0.307882	1.05553	-0.208073	0.296844	1.07371	-0.190548	0.312118	1.08995	-0.169712	0.32586	1.10014	-0.148154
1.15333	-0.220988	0.304726	1.18388	-0.152926	0.325552	1.10193	-0.226714	0.298929	1.09122	-0.217675	0.308471	1.0617	-0.208436	0.29698	1.0802	-0.190477	0.311532	1.09668	-0.169149	0.324209	1.10719	-0.147413
1.15949	-0.22138	0.305409	1.1909	-0.153588	0.32347	1.10806	-0.227087	0.299459	1.09731	-0.21809	0.309065	1.06785	-0.208803	0.297091	1.08663	-0.190443	0.31087	1.10341	-0.168715	0.322612	1.11425	-0.146779
1.16564	-0.221779	0.306084	1.19789	-0.154416	0.32159	1.11418	-0.227445	0.299966	1.1034	-0.2185	0.309644	1.074	-0.209206	0.297204	1.09304	-0.190494	0.31021	1.11014	-0.168389	0.321065	1.1213	-0.146283
1.17179	-0.222188	0.306766	1.20482	-0.155493	0.319997	1.12033	-0.2278	0.300459	1.1095	-0.218906	0.310202	1.08015	-0.209637	0.297314	1.09946	-0.190612	0.309574	1.11682	-0.168156	0.31941	1.12836	-0.145942
1.17794	-0.222613	0.307465	1.21171	-0.156732	0.318454	1.12649	-0.228174	0.300992	1.11562	-0.219307	0.310723	1.08633	-0.210056	0.297402	1.10587	-0.190794	0.308939	1.12356	-0.16805	0.317791	1.13542	-0.145734
1.1841	-0.223058	0.308167	1.21863	-0.158112	0.316875	1.13265	-0.228554	0.301558	1.12176	-0.219697	0.311223	1.09255	-0.210455	0.297497	1.11231	-0.191015	0.30834	1.1303	-0.168083	0.316165	1.1425	-0.145704
1.19026	-0.223509	0.308852	1.22552	-0.159622	0.315341	1.13882	-0.228919	0.302105	1.12792	-0.220076	0.311712	1.09881	-0.210858	0.297638	1.11877	-0.191331	0.307746	1.13707	-0.168224	0.314489	1.14962	-0.145849
1.19641	-0.223968	0.309533	1.23232	-0.161342	0.313948	1.14502	-0.229296	0.302607	1.13408	-0.220446	0.312148	1.10511	-0.211266	0.297767	1.1252	-0.19171	0.307038	1.14387	-0.168527	0.312888	1.15672	-0.146199
1.20256	-0.224433	0.310226	1.23907	-0.163192	0.312642	1.15125	-0.229679	0.303084	1.14026	-0.22081	0.312545	1.11143	-0.211662	0.297839	1.13166	-0.192093	0.306679	1.15068	-0.16891	0.31123	1.16385	-0.146709
1.20871	-0.224912	0.310911	1.24575	-0.165149	0.311474	1.15746	-0.230049	0.303593	1.14644	-0.221166	0.31292	1.11779	-0.212057	0.297851	1.13812	-0.192511	0.306104	1.15753	-0.169413	0.309708	1.17098	-0.14737
1.21487	-0.225405	0.311589	1.25238	-0.167226	0.310448	1.16368	-0.230423	0.304136	1.15264	-0.221517	0.313286	1.12419	-0.212453	0.297823	1.1446	-0.192962	0.305502	1.16439	-0.170015	0.308297	1.17811	-0.148184
1.22102	-0.225908	0.312274	1.25901	-0.169468	0.309676	1.16992	-0.230796	0.304626	1.15886	-0.221863	0.313642	1.13064	-0.212853	0.297773	1.15108	-0.193436	0.304865	1.17121	-0.170694	0.306917	1.18522	-0.149138
1.22718	-0.226421	0.312946	1.26566	-0.171793	0.309072	1.17617	-0.231154	0.305056	1.16509	-0.222201	0.31399	1.13715	-0.213267	0.297707	1.15753	-0.193949	0.30446	1.17802	-0.171487	0.305836	1.19232	-0.15026
1.23333	-0.226941	0.313594	1.27229	-0.174178	0.308541	1.18245	-0.231525	0.305495	1.17133	-0.222533	0.314329	1.14367	-0.213681	0.297614	1.164	-0.194463	0.304309	1.18472	-0.172329	0.305232	1.19936	-0.151474
1.23949	-0.227464	0.314229	1.27882	-0.176643	0.308171	1.18875	-0.231923	0.30595	1.1776	-0.222866	0.314641	1.15019	-0.214104	0.297468	1.17047	-0.194998	0.304154	1.19135	-0.173238	0.304771	1.20637	-0.152778
1.24565	-0.227996	0.314864	1.28528	-0.179221	0.30809	1.19508	-0.232337	0.306385	1.18387	-0.2232	0.314911	1.15675	-0.21455	0.297289	1.17687	-0.195542	0.303988	1.19799	-0.17418	0.304454	1.21334	-0.154194
1.2518	-0.228536	0.315486	1.29173	-0.181834	0.308204	1.20139	-0.232742	0.306828	1.19015	-0.223536	0.31518	1.16336	-0.215018	0.297138	1.18337	-0.196078	0.304136	1.20456	-0.17515	0.304303	1.22029	-0.155656
1.25796	-0.229077	0.316089	1.29814	-0.184457	0.308512	1.2077	-0.233131	0.307304	1.19645	-0.223875	0.315449	1.16999	-0.215529	0.29712	1.18983	-0.196765	0.303962	1.21117	-0.176137	0.304216	1.22723	-0.157234
1.26412	-0.229613	0.316697	1.30451	-0.187114	0.308963	1.21404	-0.233528	0.307761	1.20276	-0.22422	0.315699	1.17664	-0.216071	0.297238	1.19629	-0.197541	0.303703	1.21769	-0.177241	0.304278	1.23412	-0.158891
1.27029	-0.230145	0.317305	1.31084	-0.189811	0.30965	1.22041	-0.233935	0.308155	1.20906	-0.224566	0.315976	1.18327	-0.216615	0.297408	1.20278	-0.198218	0.303675	1.22421	-0.178368	0.304353	1.24099	-0.160632
1.27646	-0.230677	0.317902	1.31708	-0.192502	0.310462	1.22678	-0.234358	0.308574	1.21537	-0.224915	0.31628	1.18985	-0.217155	0.297612	1.20929	-0.198958	0.303926	1.23071	-0.179531	0.304576	1.24786	-0.162444
1.28264	-0.2312	0.318495	1.32323	-0.195158	0.311403	1.23315	-0.234816	0.309052	1.22168	-0.225267	0.3166	1.19638	-0.21767	0.297845	1.21578	-0.199698	0.304158	1.23718	-0.180667	0.305161	1.25467	-0.164285
1.28882	-0.231718	0.319097	1.32933	-0.197802	0.312565	1.23951	-0.235281	0.309519	1.22798	-0.225621	0.316939	1.2029	-0.218169	0.298118	1.22224	-0.200487	0.304337	1.2437	-0.181869	0.30535	1.26147	-0.1662
1.29501	-0.232235	0.319707	1.33538	-0.200405	0.31404	1.24585	-0.235735	0.309985	1.23428	-0.225981	0.317299	1.20939	-0.218684	0.298484	1.22871	-0.201326	0.304527	1.25024	-0.183093	0.305595	1.26824	-0.168177
1.30122	-0.232747	0.320311	1.34137	-0.202935	0.3157	1.25217	-0.236185	0.310485	1.24059	-0.226347	0.317694	1.21583	-0.2192	0.298921	1.23527	-0.202242	0.304654	1.25675	-0.184368	0.305896	1.27496	-0.170192
1.30744	-0.233246	0.320896	1.34727	-0.205372	0.317505	1.25848	-0.236619	0.310954	1.24689	-0.226713	0.318132	1.22217	-0.219698	0.299428	1.24177	-0.20316	0.304656	1.26326	-0.185679	0.306183	1.2816	-0.172257
1.31366	-0.233736	0.321468	1.35313	-0.207741	0.319457	1.26477	-0.23704	0.311364	1.25318	-0.227076	0.318611	1.22843	-0.220157	0.299899	1.24825	-0.204022	0.304692	1.26971	-0.187071	0.30657	1.28817	-0.174332
1.3199	-0.234221	0.322017	1.35894	-0.210029	0.321557	1.27104	-0.237471	0.311781	1.25947	-0.22744	0.319136	1.23462	-0.220591	0.300375	1.25473	-0.204845	0.305113	1.27617	-0.188427	0.306899	1.29468	-0.176434
1.32616	-0.234698	0.322547	1.3647	-0.212229	0.323713	1.27728	-0.237907	0.312247	1.26576	-0.227808	0.319662	1.24078	-0.22103	0.300938	1.26115	-0.205781	0.305489	1.2826	-0.18983	0.307317	1.3011	-0.178556
1.33243	-0.235165	0.323062	1.37041	-0.214322	0.325975	1.28353	-0.238347	0.312724	1.27206	-0.228182	0.320186	1.24691	-0.221464	0.301622	1.26752	-0.206696	0.305826	1.28902	-0.191261	0.307722	1.30743	-0.180673
1.33872	-0.235631	0.323552	1.37608	-0.216337	0.328343	1.28977	-0.238773	0.313176	1.27835	-0.228561	0.32072	1.25303	-0.221915	0.302429	1.2739	-0.207615	0.306153	1.29543	-0.192782	0.307801	1.31369	-0.182801
1.34502	-0.236101	0.324018	1.38171	-0.218266	0.3308	1.296	-0.239188	0.313655	1.28465	-0.228946	0.321267	1.25911	-0.222357	0.303355	1.28024	-0.208515	0.306507	1.30181	-0.194315	0.308021	1.31987	-0.184928
1.35133	-0.23657	0.324461	1.38731	-0.220137	0.333256	1.30222	-0.239611	0.31415	1.29095	-0.229331	0.321826	1.26517	-0.222759	0.304347	1.2865	-0.209393	0.307116	1.30814	-0.19587	0.308261	1.32598	-0.187047
1.35764	-0.237041	0.324866	1.39285	-0.221948	0.335719	1.30844	-0.240039	0.3146	1.29724	-0.229719	0.322418	1.27117	-0.223142	0.305436	1.29267	-0.210184	0.307947	1.31443	-0.19744	0.308548	1.33202	-0.189154
1.36396	-0.237524	0.325245	1.39837	-0.223717	0.33823	1.31467	-0.240487	0.315071	1.30355	-0.230114	0.323035	1.27717	-0.223524	0.306626	1.29879	-0.210939	0.309046	1.32067	-0.199013	0.308911	1.33799	-0.191244
1.3703	-0.238013	0.325604	1.40385	-0.225437	0.340808	1.3209	-0.240939	0.315549	1.30986	-0.230513	0.323678	1.28315	-0.223903	0.307895	1.30491	-0.211663	0.310287	1.32685	-0.200581	0.309378	1.34388	-0.193311
1.37663	-0.238507	0.325951	1.40931	-0.227119	0.343452	1.32713	-0.241374	0.315968	1.31617	-0.230915	0.324341	1.28912	-0.224266	0.309203	1.31103	-0.212358	0.311432	1.33296	-0.202115	0.309911	1.34971	-0.195348
1.38296	-0.239014	0.326293	1.41475	-0.228758	0.346125	1.33336	-0.24182	0.316345	1.32246	-0.231323	0.324992	1.29509	-0.224591	0.310606	1.31716	-0.21303	0.312592	1.339	-0.203659	0.31071	1.35547	-0.197352
1.38929	-0.239534	0.326627	1.42016	-0.230372	0.348775	1.33958	-0.242282	0.316717	1.32873	-0.231736	0.325633	1.30106	-0.224891	0.312069	1.32327	-0.213725	0.313777	1.34496	-0.205172	0.311704	1.36116	-0.199317
1.39564	-0.240062	0.326962	1.42555	-0.231941	0.351374	1.34577	-0.242752	0.317114	1.33502	-0.232145	0.32629	1.30702	-0.225197	0.313599	1.32936	-0.214433	0.315196	1.35084	-0.206606	0.312826	1.36679	-0.201236
1.402	-0.240591	0.3273	1.43093	-0.233473	0.353937	1.35197	-0.243227	0.317485	1.3413	-0.232551	0.326959	1.313	-0.225538	0.3152	1.33541	-0.215144	0.316712	1.35663	-0.208021	0.314213	1.37235	-0.203105
1.40836	-0.241125	0.327684	1.4363	-0.234936	0.356648	1.35817	-0.243703	0.3178	1.3476	-0.23297	0.327644	1.31899	-0.225881	0.316822	1.34145	-0.21585	0.3181	1.36234	-0.209405	0.315802	1.37785	-0.204919
1.41472	-0.241663	0.328131	1.44167	-0.236333	0.359497	1.36437	-0.244185	0.318118	1.3539	-0.233398	0.328324	1.32498	-0.226204	0.318433	1.34738	-0.216569	0.319336	1.368	-0.210788	0.317635	1.38329	-0.206671
1.4211	-0.242206	0.328604	1.44711	-0.237652	0.361758	1.37056	-0.24467	0.318447	1.3602	-0.233831	0.32895	1.331	-0.22653	0.320083	1.3533	-0.217309	0.320319	1.37362	-0.21209	0.319519	1.38867	-0.208356
1.42748	-0.242759	0.329099	1.4526	-0.238898	0.363412	1.37676	-0.245175	0.318801	1.36647	-0.234272	0.329523	1.33704	-0.22686	0.32179	1.35921	-0.218085	0.32154	1.37922	-0.213316	0.321432	1.39398	-0.209963
1.43389	-0.24333	0.329668	1.45822	-0.240031	0.364164	1.38298	-0.245711	0.319159	1.37274	-0.23472	0.330014	1.34309	-0.22718	0.32351	1.36508	-0.218848	0.322914	1.38477	-0.214648	0.323735	1.39924	-0.211519
1.44031	-0.243914	0.330177	1.46386	-0.241043	0.365449	1.38918	-0.24623	0.319513	1.37901	-0.23517	0.330475	1.3492	-0.227532	0.325189	1.37092	-0.219646	0.324508	1.39037	-0.215889	0.325948	1.40446	-0.212951
1.44674	-0.244524	0.33056	1.4695	-0.241946	0.367729	1.39541	-0.246747	0.319894	1.38526	-0.235641	0.330929	1.35531	-0.227887	0.326639	1.37675	-0.220423	0.32626	1.39595	-0.217162	0.32832	1.4096	-0.214323
1.45311	-0.245152	0.330972	1.47524	-0.242717	0.36959	1.40165	-0.247252	0.320228	1.39153	-0.23613	0.331373	1.36143	-0.228275	0.328149	1.38256	-0.221207	0.327981	1.40148	-0.218509	0.330839	1.41477	-0.215698
1.45948	-0.245799	0.331339	1.48105	-0.243382	0.37143	1.40789	-0.247758	0.32052	1.3978	-0.236619	0.331741	1.36756	-0.228665	0.329616	1.38837	-0.222014	0.329772	1.40697	-0.219854	0.333341	1.41987	-0.217037
1.46585	-0.246458	0.331637	1.48697	-0.243849	0.373101	1.41413	-0.24828	0.32081	1.40401	-0.237123	0.332047	1.37372	-0.229092	0.330986	1.39415	-0.222906	0.331807	1.41245	-0.221236	0.335893	1.42498	-0.218385
1.47221	-0.247136	0.33189	1.49307	-0.244146	0.374199	1.42037	-0.248781	0.321036	1.41018	-0.237621	0.33228	1.37993	-0.229529	0.332229	1.39996	-0.223873	0.334226	1.41792	-0.222627	0.338462	1.43012	-0.219752
1.47853	-0.247818	0.332094	1.49919	-0.244269	0.375818	1.42661	-0.249303	0.321305	1.4164	-0.238126	0.332522	1.38616	-0.229971	0.333283	1.40572	-0.224961	0.336793	1.42335	-0.224092	0.341128	1.43526	-0.221136
1.48483	-0.24851	0.332258	1.50537	-0.244212	0.377881	1.43286	-0.249828	0.321544	1.42264	-0.238631	0.332747	1.39239	-0.230428	0.334192	1.41144	-0.226266	0.339179	1.42879	-0.22567	0.344044	1.44047	-0.222585
1.4911	-0.249192	0.332311	1.51156	-0.244005	0.38065	1.4391	-0.250352	0.321774	1.4289	-0.239138	0.332979	1.39867	-0.230892	0.334808	1.41707	-0.227666	0.341583	1.43422	-0.227143	0.346707	1.44572	-0.224057
1.49734	-0.249883	0.332422	1.51785	-0.243661	0.38278	1.44536	-0.250891	0.321973	1.43518	-0.239651	0.333181	1.40494	-0.231353	0.335162	1.42269	-0.229164	0.343842	1.43962	-0.228754	0.349514	1.45106	-0.225609
1.50354	-0.250557	0.332649	1.52427	-0.243158	0.383813	1.45162	-0.251424	0.32212	1.44149	-0.240149	0.333323	1.41122	-0.231846	0.335546	1.42832	-0.230735	0.345938	1.44504	-0.230452	0.35225	1.4565	-0.227111
1.50979	-0.251223	0.33279	1.5307	-0.242522	0.385178	1.45786	-0.251967	0.322237	1.44775	-0.240625	0.33338	1.41751	-0.23229	0.335562	1.43396	-0.232349	0.347809	1.45057	-0.232124	0.354837	1.46197	-0.228551
1.51601	-0.251884	0.332914	1.53721	-0.2417	0.386474	1.4641	-0.252516	0.322371	1.45401	-0.241108	0.333423	1.42379	-0.232728	0.335212	1.43964	-0.233982	0.349451	1.45621	-0.233807	0.357305	1.46748	-0.229964
1.52223	-0.252559	0.333045	1.54371	-0.240817	0.387656	1.47033	-0.253084	0.322522	1.4603	-0.241569	0.333433	1.43009	-0.233191	0.334917	1.44538	-0.235564	0.350881	1.46195	-0.235457	0.359604	1.47294	-0.231331
1.52844	-0.253237	0.333146	1.55014	-0.239827	0.389109	1.47656	-0.253652	0.322704	1.46661	-0.242036	0.33343	1.43634	-0.233669	0.334572	1.4512	-0.237062	0.352063	1.46779	-0.237053	0.361676	1.47836	-0.232628
1.53466	-0.253927	0.333269	1.55659	-0.238743	0.390468	1.48279	-0.254205	0.322857	1.47288	-0.242466	0.333324	1.4426	-0.234143	0.334085	1.45713	-0.238441	0.352994	1.47374	-0.238587	0.363589	1.48382	-0.233901
1.5409	-0.254627	0.333388	1.563	-0.237574	0.391768	1.489	-0.254765	0.322991	1.47912	-0.242896	0.333183	1.4489	-0.234607	0.333451	1.46311	-0.239541	0.353684	1.47978	-0.239992	0.365169	1.48934	-0.235112
1.54713	-0.255343	0.333522	1.5694	-0.236319	0.393031	1.49523	-0.255315	0.323114	1.48534	-0.243328	0.333027	1.45514	-0.235037	0.333074	1.46924	-0.240519	0.354211	1.48594	-0.241297	0.366572	1.49494	-0.236199
1.55336	-0.256058	0.333641	1.57577	-0.234957	0.394145	1.50145	-0.255866	0.323314	1.49155	-0.243756	0.332886	1.46134	-0.235498	0.332845	1.47543	-0.241304	0.354525	1.49217	-0.242378	0.36767	1.50064	-0.237156
1.55959	-0.256784	0.33377	1.58213	-0.233487	0.395114	1.50767	-0.256409	0.323501	1.49776	-0.244188	0.332733	1.46757	-0.235945	0.332467	1.48169	-0.241916	0.35466	1.49851	-0.243166	0.368475	1.50639	-0.237925
1.56583	-0.25752	0.333943	1.5885	-0.231909	0.395929	1.5139	-0.256947	0.323708	1.50397	-0.244629	0.33257	1.47376	-0.236415	0.332055	1.48801	-0.242357	0.354632	1.50489	-0.24374	0.36913	1.5122	-0.238388
1.57206	-0.258261	0.334171	1.59484	-0.230251	0.396571	1.52014	-0.257474	0.323932	1.51019	-0.245073	0.332395	1.47996	-0.236897	0.332014	1.49438	-0.242631	0.354456	1.51132	-0.244037	0.369613	1.51826	-0.238216
1.5783	-0.258985	0.334401	1.60117	-0.228512	0.397017	1.52641	-0.257972	0.324113	1.5164	-0.245522	0.332223	1.48617	-0.237337	0.331657	1.5008	-0.242742	0.354146	1.51777	-0.244033	0.369955	1.52453	-0.237634

## Sheet: Bat 2 Wingbeat 5
Shoulder_X	Shoulder_Y	Shoulder_Z	Wrist_X	Wrist_Y	Wrist_Z	Hip_X	Hip_Y	Hip_Z	Knee_X	Knee_Y	Knee_Z	Ankle_X	Ankle_Y	Ankle_Z	TE1_X	TE1_Y	TE1_Z	TE2_X	TE2_Y	TE2_Z	TE3_X	TE3_Y
1.28469	-0.107507	0.241203	1.30609	-0.069333	0.302822	1.23226	-0.119673	0.245145	1.22344	-0.111549	0.258078	1.19483	-0.110887	0.262391	1.21209	-0.106373	0.276545	1.22732	-0.107763	0.293955	1.23249	-0.094003
1.29209	-0.107677	0.240916	1.31307	-0.067439	0.302782	1.23962	-0.119893	0.244975	1.2306	-0.111596	0.257592	1.20181	-0.111145	0.261233	1.21902	-0.106476	0.275603	1.23401	-0.106453	0.292132	1.23922	-0.091778
1.29943	-0.107821	0.24059	1.32006	-0.065404	0.302404	1.24698	-0.120081	0.244786	1.23778	-0.111629	0.257057	1.20886	-0.111413	0.259988	1.22589	-0.10636	0.274757	1.24082	-0.10487	0.290374	1.24589	-0.089224
1.30672	-0.107933	0.240249	1.32704	-0.063312	0.30176	1.25436	-0.120241	0.244576	1.24497	-0.111612	0.256432	1.2159	-0.111677	0.258707	1.23277	-0.105951	0.273815	1.24761	-0.102862	0.289051	1.25254	-0.086442
1.31399	-0.108042	0.240064	1.33402	-0.061185	0.300946	1.26173	-0.120369	0.244363	1.25214	-0.111531	0.255755	1.22292	-0.1119	0.257374	1.2397	-0.105067	0.272507	1.25435	-0.100433	0.287718	1.25918	-0.083462
1.32125	-0.108129	0.23995	1.34102	-0.059052	0.299898	1.2691	-0.120474	0.244158	1.2593	-0.111465	0.255082	1.22997	-0.112094	0.256047	1.24645	-0.103963	0.271461	1.26098	-0.097577	0.286822	1.26585	-0.08029
1.32849	-0.108195	0.239845	1.34803	-0.056915	0.298455	1.27646	-0.120558	0.243944	1.26643	-0.111409	0.254418	1.23706	-0.112252	0.254688	1.25314	-0.102535	0.270183	1.26749	-0.094489	0.285859	1.27255	-0.076955
1.33574	-0.108259	0.239856	1.35505	-0.0548	0.296779	1.28383	-0.120618	0.243717	1.27365	-0.111359	0.253763	1.2442	-0.112322	0.253234	1.25991	-0.100895	0.268782	1.27388	-0.091132	0.285354	1.27925	-0.073533
1.34301	-0.108309	0.239895	1.36208	-0.052719	0.294951	1.2912	-0.120656	0.243489	1.28095	-0.111309	0.253128	1.25141	-0.112289	0.251733	1.26676	-0.099232	0.267377	1.28027	-0.087719	0.284586	1.28599	-0.070076
1.35026	-0.108327	0.239834	1.36916	-0.050715	0.29304	1.29857	-0.120677	0.243266	1.28824	-0.11129	0.252534	1.25866	-0.112215	0.250332	1.27361	-0.097649	0.266056	1.2867	-0.084205	0.28411	1.29277	-0.066736
1.35748	-0.108314	0.239694	1.37625	-0.04876	0.291075	1.30593	-0.120681	0.243049	1.29553	-0.111301	0.252003	1.26599	-0.112094	0.249081	1.28047	-0.096194	0.264882	1.29331	-0.080983	0.282848	1.29963	-0.06351
1.36473	-0.108323	0.2396	1.38337	-0.046817	0.289156	1.31329	-0.120677	0.242844	1.30283	-0.111288	0.251545	1.27335	-0.111904	0.247873	1.28741	-0.094827	0.263795	1.29992	-0.077821	0.282069	1.30659	-0.060396
1.37204	-0.108397	0.239708	1.39053	-0.044976	0.287107	1.32064	-0.120666	0.242659	1.31013	-0.111251	0.25117	1.28075	-0.111612	0.246692	1.29445	-0.093523	0.262694	1.30668	-0.075086	0.280434	1.31366	-0.057401
1.37938	-0.108504	0.239848	1.39769	-0.043212	0.284828	1.32799	-0.120652	0.242473	1.31744	-0.111206	0.25084	1.28818	-0.111257	0.245556	1.30154	-0.092313	0.26176	1.3136	-0.072777	0.279415	1.32081	-0.05458
1.38672	-0.108602	0.239896	1.40494	-0.04157	0.282497	1.33534	-0.120636	0.242293	1.32477	-0.111145	0.250543	1.29563	-0.110837	0.244488	1.30885	-0.091276	0.260647	1.32073	-0.07097	0.277944	1.32801	-0.052013
1.39408	-0.108688	0.239911	1.41226	-0.040048	0.280277	1.34269	-0.120617	0.242135	1.33211	-0.111069	0.250273	1.3031	-0.110361	0.243527	1.31629	-0.09047	0.25976	1.32803	-0.069405	0.277191	1.33527	-0.049768
1.40146	-0.108756	0.239894	1.41965	-0.038666	0.277971	1.35003	-0.120599	0.242013	1.33947	-0.110982	0.250016	1.31065	-0.109843	0.242655	1.32371	-0.089809	0.259012	1.33548	-0.068219	0.275735	1.34262	-0.047778
1.40884	-0.108816	0.239933	1.42709	-0.037413	0.2755	1.35736	-0.120581	0.241919	1.34684	-0.11089	0.24976	1.31825	-0.109299	0.241825	1.33111	-0.089142	0.258357	1.34299	-0.067133	0.275094	1.35006	-0.046016
1.41623	-0.108944	0.240133	1.43457	-0.036353	0.272974	1.3647	-0.120557	0.241848	1.35423	-0.11079	0.249556	1.32587	-0.10874	0.241098	1.33853	-0.088432	0.257688	1.35055	-0.06629	0.27366	1.35761	-0.044377
1.42365	-0.109137	0.240469	1.44212	-0.035511	0.270364	1.37205	-0.120528	0.2418	1.36162	-0.110685	0.249384	1.33347	-0.108173	0.24042	1.34601	-0.087688	0.256892	1.35809	-0.065338	0.273188	1.36521	-0.042788
1.43105	-0.109322	0.240902	1.44977	-0.034871	0.267737	1.37938	-0.120502	0.241788	1.369	-0.110584	0.249227	1.34106	-0.107617	0.239772	1.35351	-0.08695	0.256059	1.36561	-0.064478	0.27148	1.37284	-0.041311
1.4384	-0.109456	0.241275	1.45754	-0.034342	0.26527	1.38672	-0.120479	0.241805	1.37638	-0.110486	0.249076	1.34866	-0.107103	0.239166	1.36105	-0.086245	0.255164	1.37318	-0.063419	0.270566	1.38051	-0.039952
1.44575	-0.109544	0.241533	1.4654	-0.034	0.26294	1.39405	-0.120455	0.241847	1.38376	-0.1104	0.248963	1.35629	-0.106681	0.238604	1.36859	-0.08553	0.254111	1.38079	-0.062361	0.268417	1.38831	-0.038754
1.45314	-0.109629	0.241802	1.47328	-0.033801	0.260568	1.40138	-0.120432	0.241909	1.39113	-0.110336	0.248899	1.36395	-0.10635	0.238064	1.3762	-0.084771	0.252872	1.38857	-0.061257	0.266744	1.39622	-0.037658
1.46053	-0.10973	0.242097	1.48116	-0.033777	0.258136	1.40872	-0.120417	0.242	1.39848	-0.110299	0.248886	1.37163	-0.106116	0.237556	1.38387	-0.084106	0.251479	1.39635	-0.060229	0.264308	1.40422	-0.036644
1.4679	-0.109853	0.242418	1.48904	-0.033906	0.255838	1.41605	-0.12041	0.242103	1.40581	-0.110286	0.248941	1.37927	-0.105966	0.237098	1.39155	-0.083496	0.25013	1.40417	-0.059217	0.262161	1.4122	-0.035711
1.47527	-0.109998	0.242918	1.49696	-0.034211	0.253755	1.42339	-0.12041	0.242232	1.41312	-0.110299	0.249059	1.38687	-0.105899	0.23668	1.39923	-0.082984	0.248762	1.41201	-0.058405	0.259408	1.42015	-0.034871
1.48264	-0.110088	0.243493	1.50493	-0.034649	0.251759	1.43074	-0.120425	0.242388	1.42042	-0.11034	0.249191	1.39446	-0.105906	0.236244	1.40693	-0.08256	0.247435	1.41978	-0.057614	0.257675	1.4281	-0.034162
1.49	-0.110107	0.243954	1.51297	-0.035239	0.249861	1.43808	-0.120456	0.24256	1.42772	-0.110411	0.249344	1.40205	-0.10599	0.235818	1.41467	-0.082224	0.246157	1.42751	-0.057126	0.255265	1.4361	-0.033638
1.49738	-0.110132	0.244342	1.52101	-0.036007	0.248054	1.44544	-0.120495	0.242734	1.43502	-0.110504	0.249533	1.40964	-0.106131	0.235423	1.4223	-0.081967	0.245087	1.43529	-0.05668	0.254086	1.44415	-0.033279
1.50482	-0.110209	0.244754	1.52907	-0.037012	0.246237	1.45282	-0.120539	0.242905	1.44233	-0.110612	0.249747	1.41722	-0.106355	0.235099	1.42986	-0.081837	0.24419	1.44305	-0.056543	0.251995	1.45223	-0.033093
1.51225	-0.110336	0.245244	1.53717	-0.038177	0.244432	1.4602	-0.12059	0.243079	1.44963	-0.110725	0.249953	1.42479	-0.106613	0.234842	1.43745	-0.081889	0.243396	1.45083	-0.056413	0.25102	1.46031	-0.033049
1.51965	-0.11046	0.245733	1.5453	-0.039516	0.242798	1.4676	-0.120654	0.243274	1.45695	-0.110852	0.250159	1.43234	-0.106889	0.234613	1.44508	-0.082114	0.242687	1.45851	-0.056482	0.249077	1.46837	-0.033185
1.52704	-0.110564	0.246207	1.55347	-0.040998	0.241358	1.47502	-0.120723	0.243481	1.46427	-0.110986	0.250363	1.4399	-0.107177	0.234398	1.45273	-0.08242	0.242027	1.46636	-0.056645	0.247805	1.47648	-0.033481
1.53444	-0.110669	0.246805	1.5617	-0.042642	0.240137	1.48244	-0.120791	0.243692	1.47162	-0.111129	0.250559	1.44744	-0.107488	0.234213	1.46045	-0.082852	0.241243	1.47424	-0.057028	0.246016	1.48473	-0.033992
1.54183	-0.110777	0.247372	1.56995	-0.044425	0.239055	1.48987	-0.120857	0.243896	1.47897	-0.11128	0.250749	1.45498	-0.10782	0.234065	1.46826	-0.083344	0.240922	1.48222	-0.057521	0.244301	1.49309	-0.034701
1.54922	-0.110897	0.247821	1.5782	-0.046388	0.238153	1.49732	-0.120928	0.244095	1.48634	-0.111434	0.25093	1.46251	-0.10816	0.234006	1.47609	-0.083864	0.240312	1.49031	-0.058193	0.2422	1.50148	-0.035574
1.55662	-0.111044	0.248338	1.58642	-0.048511	0.237423	1.50478	-0.121003	0.244301	1.49371	-0.111587	0.251094	1.47002	-0.108504	0.234009	1.48389	-0.084374	0.239717	1.49851	-0.058901	0.240508	1.50988	-0.036596
1.56401	-0.11118	0.248904	1.59461	-0.050746	0.236848	1.51226	-0.121073	0.244507	1.5011	-0.111744	0.25125	1.47751	-0.108854	0.234041	1.49177	-0.084909	0.238971	1.50674	-0.059906	0.238629	1.51828	-0.037737
1.57136	-0.111255	0.24942	1.60277	-0.053037	0.23653	1.51974	-0.121142	0.244717	1.50849	-0.111913	0.251411	1.48497	-0.109183	0.234063	1.49965	-0.085446	0.238314	1.51493	-0.0609	0.23757	1.52672	-0.039005
1.5787	-0.11132	0.249882	1.61088	-0.055398	0.236481	1.52724	-0.121217	0.244934	1.5159	-0.112085	0.251575	1.4924	-0.109494	0.234105	1.50744	-0.085959	0.237666	1.52304	-0.061899	0.236163	1.53516	-0.040306
1.58607	-0.111427	0.250367	1.61893	-0.057815	0.23654	1.53476	-0.121292	0.245138	1.52331	-0.112255	0.251733	1.49981	-0.109803	0.234208	1.51507	-0.086427	0.237427	1.53111	-0.062829	0.23551	1.54356	-0.041643
1.59348	-0.111562	0.250974	1.62694	-0.060281	0.236734	1.54228	-0.121364	0.245324	1.53074	-0.112421	0.251893	1.50721	-0.110096	0.234382	1.52263	-0.08685	0.2375	1.53906	-0.063789	0.234554	1.55193	-0.043048
1.60091	-0.111704	0.251565	1.63487	-0.062777	0.237035	1.54982	-0.121437	0.245499	1.53818	-0.112582	0.25206	1.51462	-0.110364	0.234614	1.53011	-0.087272	0.237671	1.54701	-0.064627	0.234328	1.56022	-0.044432
1.60832	-0.111828	0.252066	1.64271	-0.065295	0.237533	1.55737	-0.12151	0.245676	1.54562	-0.112737	0.252238	1.522	-0.110602	0.234914	1.53755	-0.087637	0.237374	1.55485	-0.06542	0.234315	1.56845	-0.045841
1.61571	-0.111927	0.252568	1.65049	-0.067776	0.238204	1.56493	-0.121578	0.24585	1.55307	-0.11289	0.25243	1.52936	-0.110823	0.23523	1.54507	-0.08801	0.23741	1.56262	-0.066254	0.234552	1.57668	-0.047258
1.62312	-0.112036	0.253094	1.65819	-0.070199	0.239091	1.57247	-0.121643	0.246026	1.56053	-0.113039	0.252656	1.53668	-0.11101	0.235573	1.55261	-0.088409	0.237824	1.57034	-0.06711	0.234863	1.58491	-0.048624
1.63057	-0.112195	0.253666	1.66582	-0.072605	0.240149	1.58	-0.121715	0.246212	1.56799	-0.113178	0.252907	1.54399	-0.111162	0.235977	1.56018	-0.088854	0.238285	1.57806	-0.067827	0.235193	1.59311	-0.049982
1.63803	-0.112364	0.254289	1.67339	-0.074953	0.241717	1.58753	-0.12179	0.2464	1.57545	-0.113303	0.253184	1.55131	-0.111303	0.236471	1.5678	-0.089343	0.238408	1.58581	-0.068571	0.235588	1.60126	-0.051323
1.64549	-0.112493	0.254968	1.68091	-0.07723	0.243785	1.59505	-0.121861	0.246586	1.58293	-0.113421	0.253488	1.55864	-0.111433	0.237027	1.57543	-0.089856	0.238773	1.59356	-0.069461	0.236126	1.60936	-0.052703
1.65297	-0.112591	0.255651	1.68835	-0.079474	0.246016	1.60257	-0.121926	0.246789	1.59042	-0.113539	0.253791	1.56595	-0.111525	0.237633	1.58308	-0.09045	0.238993	1.60132	-0.070521	0.236875	1.61743	-0.054074
1.66047	-0.112672	0.256239	1.6957	-0.081675	0.248484	1.61008	-0.121989	0.247015	1.59793	-0.113657	0.254087	1.57322	-0.111593	0.238276	1.59071	-0.091049	0.239123	1.60906	-0.071659	0.237537	1.62547	-0.055433
1.66797	-0.112726	0.256654	1.70297	-0.083831	0.251156	1.61758	-0.122048	0.247256	1.60543	-0.113761	0.254451	1.58047	-0.111646	0.239022	1.59834	-0.091606	0.239784	1.61676	-0.072874	0.238074	1.63348	-0.0568
1.67549	-0.112777	0.256967	1.71018	-0.08595	0.253877	1.62507	-0.122104	0.247501	1.61295	-0.113851	0.254882	1.58776	-0.111689	0.239858	1.60592	-0.092174	0.240688	1.62445	-0.074033	0.238644	1.64152	-0.058312
1.68307	-0.112862	0.257297	1.7173	-0.08801	0.256662	1.63256	-0.12216	0.247756	1.62047	-0.113936	0.255337	1.59508	-0.11171	0.240754	1.61335	-0.092715	0.241717	1.63213	-0.075147	0.23914	1.6495	-0.059799
1.69066	-0.112944	0.257619	1.72434	-0.090029	0.259467	1.64005	-0.122213	0.248017	1.628	-0.114018	0.255794	1.60242	-0.111727	0.241698	1.62073	-0.093227	0.242681	1.63978	-0.076239	0.239685	1.65742	-0.061374
1.69826	-0.112977	0.25786	1.73133	-0.091998	0.262209	1.64754	-0.122255	0.248277	1.63555	-0.114102	0.256253	1.60979	-0.111756	0.242718	1.62808	-0.093651	0.243853	1.64735	-0.077356	0.240338	1.66531	-0.062976
1.70588	-0.112999	0.258015	1.73828	-0.093954	0.264551	1.65502	-0.122289	0.248544	1.6431	-0.114192	0.256713	1.61715	-0.111771	0.243784	1.6354	-0.093988	0.245438	1.65492	-0.078439	0.241054	1.67312	-0.064535
1.71351	-0.113042	0.258117	1.74515	-0.09587	0.266548	1.6625	-0.122316	0.24882	1.65067	-0.114289	0.25721	1.62449	-0.111746	0.244888	1.6427	-0.094288	0.24711	1.66247	-0.079509	0.241966	1.6809	-0.066034
1.7211	-0.113095	0.258219	1.752	-0.0977	0.268523	1.66997	-0.122339	0.249088	1.65823	-0.114387	0.257772	1.63186	-0.111707	0.246045	1.65005	-0.094488	0.248738	1.67003	-0.080434	0.242929	1.68862	-0.067581
1.72867	-0.113136	0.25832	1.75883	-0.099449	0.270382	1.67744	-0.12236	0.249361	1.66581	-0.114485	0.258402	1.63924	-0.111659	0.247294	1.65742	-0.094709	0.25016	1.67759	-0.081334	0.244189	1.69633	-0.069116
1.73626	-0.113174	0.258499	1.76564	-0.101108	0.272164	1.68494	-0.122381	0.249647	1.6734	-0.114597	0.259022	1.64661	-0.111592	0.248572	1.66476	-0.094941	0.251378	1.68516	-0.0822	0.245796	1.70401	-0.070957
1.74381	-0.113186	0.25878	1.77244	-0.102662	0.273938	1.69242	-0.122408	0.249931	1.68097	-0.114758	0.259592	1.65398	-0.111536	0.249858	1.67212	-0.095167	0.252544	1.69274	-0.083169	0.247599	1.71158	-0.072661
1.75128	-0.113134	0.259044	1.77926	-0.104124	0.275695	1.69989	-0.122437	0.250206	1.68851	-0.114959	0.260156	1.66136	-0.111503	0.251183	1.67956	-0.095389	0.253766	1.70028	-0.08411	0.249503	1.71899	-0.074452
1.75873	-0.113049	0.259351	1.78611	-0.105482	0.277442	1.70737	-0.122464	0.250478	1.6961	-0.115168	0.260786	1.66874	-0.111484	0.25256	1.68704	-0.095663	0.254965	1.70778	-0.085142	0.251647	1.72615	-0.076199
1.76618	-0.112981	0.259774	1.79294	-0.106737	0.279263	1.71484	-0.122496	0.250753	1.70373	-0.115382	0.261483	1.67613	-0.111464	0.25396	1.69451	-0.09602	0.256132	1.71526	-0.086182	0.253884	1.73322	-0.077896
1.7736	-0.112999	0.260128	1.79977	-0.107879	0.281163	1.72232	-0.122533	0.251021	1.71136	-0.11561	0.262197	1.68354	-0.111455	0.255425	1.70199	-0.096482	0.257346	1.72259	-0.087161	0.256048	1.73997	-0.079844
1.78104	-0.113073	0.260379	1.80661	-0.108925	0.283093	1.7298	-0.122575	0.251281	1.719	-0.115853	0.262892	1.69098	-0.111485	0.256962	1.70952	-0.097046	0.258632	1.72988	-0.088126	0.258683	1.74652	-0.081981
1.78853	-0.113073	0.260849	1.81345	-0.109873	0.28507	1.7373	-0.122614	0.251522	1.72664	-0.116118	0.263592	1.69845	-0.111555	0.258469	1.71703	-0.097735	0.260141	1.73704	-0.089159	0.26158	1.75288	-0.084096
1.79607	-0.113022	0.261535	1.8203	-0.110725	0.287092	1.74479	-0.122647	0.251733	1.73429	-0.116404	0.264296	1.70595	-0.111658	0.259907	1.72452	-0.098464	0.26208	1.7441	-0.090247	0.26441	1.75883	-0.086469
1.80361	-0.113035	0.261995	1.82715	-0.111484	0.28916	1.75227	-0.122681	0.251919	1.74192	-0.116684	0.264898	1.71351	-0.111818	0.261301	1.73198	-0.099249	0.264054	1.75105	-0.091391	0.267296	1.76464	-0.088612
1.81121	-0.113136	0.262207	1.834	-0.112153	0.29127	1.75976	-0.122709	0.252097	1.74956	-0.116924	0.265441	1.7211	-0.112006	0.262673	1.73941	-0.100134	0.266179	1.75789	-0.092615	0.270172	1.77035	-0.090768
1.81885	-0.113282	0.26234	1.84086	-0.112734	0.293423	1.76727	-0.122731	0.252255	1.7572	-0.117079	0.265858	1.72874	-0.11223	0.264016	1.74671	-0.101116	0.268419	1.76466	-0.093963	0.273314	1.77603	-0.09288
1.82645	-0.11344	0.262333	1.84772	-0.113229	0.295617	1.77478	-0.122751	0.252388	1.76475	-0.117181	0.26608	1.73642	-0.112497	0.265317	1.75393	-0.102158	0.270704	1.77136	-0.095315	0.276496	1.78181	-0.095005
1.83413	-0.113597	0.262171	1.85459	-0.113643	0.297851	1.78228	-0.122768	0.252499	1.77223	-0.117349	0.266281	1.74409	-0.112775	0.26661	1.76116	-0.103239	0.273085	1.77801	-0.096712	0.279638	1.78753	-0.097146
1.84177	-0.11377	0.262226	1.86147	-0.113976	0.300123	1.78978	-0.122788	0.252603	1.77973	-0.117575	0.266559	1.75181	-0.113079	0.267736	1.76835	-0.104444	0.275596	1.78468	-0.098331	0.283056	1.79342	-0.099079
1.84928	-0.113848	0.262247	1.86836	-0.114231	0.302433	1.7973	-0.122827	0.252702	1.78714	-0.117769	0.266736	1.75951	-0.113401	0.268698	1.77536	-0.105594	0.277757	1.79123	-0.100133	0.286216	1.7996	-0.100914
1.85674	-0.113971	0.261733	1.87525	-0.114412	0.304779	1.80481	-0.122871	0.252812	1.79452	-0.117964	0.266854	1.76715	-0.113737	0.269618	1.78238	-0.106958	0.279851	1.79743	-0.102472	0.289735	1.80525	-0.102775
1.8642	-0.114221	0.261311	1.88215	-0.114521	0.307161	1.8123	-0.122918	0.252877	1.80191	-0.118143	0.266904	1.77479	-0.114086	0.270407	1.7893	-0.10829	0.281618	1.8037	-0.104806	0.293197	1.81127	-0.10455
1.87161	-0.114443	0.261143	1.88906	-0.11456	0.309576	1.81981	-0.122965	0.252928	1.80931	-0.118358	0.26702	1.78241	-0.114447	0.271034	1.79625	-0.109909	0.283567	1.80997	-0.107264	0.296604	1.81727	-0.106373
1.87894	-0.114587	0.261135	1.89598	-0.114532	0.312024	1.82732	-0.123029	0.252975	1.81677	-0.118514	0.267059	1.79002	-0.114796	0.271486	1.80315	-0.111421	0.285017	1.81625	-0.109792	0.299945	1.82316	-0.108277
1.88637	-0.114709	0.261108	1.9029	-0.114439	0.314503	1.83483	-0.123115	0.252982	1.82422	-0.118616	0.267044	1.79757	-0.11514	0.271783	1.81009	-0.113008	0.286266	1.82256	-0.112356	0.302928	1.82922	-0.110231
1.89383	-0.11482	0.260985	1.90987	-0.114282	0.317008	1.84231	-0.123215	0.252967	1.8317	-0.118814	0.267177	1.80504	-0.115464	0.27192	1.81706	-0.114585	0.287252	1.82894	-0.114934	0.305634	1.83539	-0.112213
1.90128	-0.115035	0.260891	1.91677	-0.114065	0.319456	1.84982	-0.123336	0.252957	1.83922	-0.11893	0.267201	1.81251	-0.115795	0.271838	1.82398	-0.116171	0.287957	1.83538	-0.117491	0.308057	1.84168	-0.11419
1.90867	-0.115186	0.260751	1.92375	-0.113805	0.32221	1.8573	-0.12346	0.252896	1.84664	-0.118934	0.267016	1.81989	-0.116102	0.271592	1.83089	-0.117643	0.288363	1.8419	-0.119926	0.310088	1.84811	-0.116119
1.91619	-0.115348	0.260518	1.93072	-0.113475	0.324713	1.86479	-0.123569	0.252802	1.85414	-0.118961	0.266874	1.82723	-0.116388	0.271217	1.83789	-0.119141	0.288846	1.84855	-0.122178	0.311617	1.85445	-0.117946
1.92372	-0.115518	0.260581	1.93769	-0.112937	0.32711	1.87226	-0.123702	0.252689	1.86169	-0.118993	0.266716	1.83463	-0.116659	0.270736	1.84486	-0.120396	0.289123	1.85567	-0.123774	0.312188	1.86155	-0.119623
1.93128	-0.115681	0.260442	1.9446	-0.112294	0.329379	1.87973	-0.123853	0.252585	1.86917	-0.119002	0.266464	1.84198	-0.116893	0.27013	1.85189	-0.121617	0.289425	1.86279	-0.125235	0.312505	1.86867	-0.120978
1.93882	-0.115754	0.260157	1.95145	-0.111435	0.331323	1.88719	-0.124018	0.252461	1.8766	-0.118962	0.266086	1.8493	-0.11712	0.269421	1.85892	-0.122471	0.28918	1.87005	-0.126393	0.312422	1.87594	-0.12203
1.94642	-0.115884	0.259837	1.95825	-0.110367	0.33294	1.89466	-0.12418	0.252295	1.88396	-0.118967	0.265716	1.85656	-0.117309	0.268662	1.86599	-0.123324	0.289054	1.87739	-0.127244	0.312	1.88347	-0.122739
1.95392	-0.116121	0.259588	1.96517	-0.109083	0.33446	1.90212	-0.124325	0.252134	1.89142	-0.119144	0.265618	1.86376	-0.117461	0.267788	1.8731	-0.123959	0.288708	1.88481	-0.127787	0.311305	1.89094	-0.123082
1.96135	-0.116339	0.259299	1.97192	-0.107723	0.335862	1.9096	-0.124479	0.252008	1.89883	-0.119267	0.265373	1.87099	-0.1176	0.266855	1.88024	-0.124418	0.288237	1.89228	-0.12802	0.310399	1.89839	-0.12304
1.96874	-0.116445	0.259037	1.97876	-0.10598	0.336934	1.91707	-0.124625	0.251819	1.9062	-0.119386	0.265087	1.87822	-0.117729	0.265849	1.88741	-0.124697	0.287656	1.89976	-0.127941	0.309348	1.90579	-0.122586
1.97622	-0.116524	0.258758	1.98554	-0.104069	0.337382	1.92456	-0.124766	0.251652	1.91362	-0.119502	0.264832	1.88546	-0.117835	0.264791	1.89462	-0.124789	0.286982	1.90723	-0.127547	0.308213	1.91308	-0.121726
1.98364	-0.116641	0.258751	1.99229	-0.101986	0.337752	1.93203	-0.124919	0.251503	1.92102	-0.119593	0.264456	1.89277	-0.117923	0.263707	1.90186	-0.124689	0.286232	1.91466	-0.126836	0.30706	1.92015	-0.120397
1.99113	-0.116785	0.258768	1.99911	-0.099792	0.338029	1.93953	-0.125051	0.251332	1.92838	-0.119609	0.264049	1.90008	-0.118004	0.262511	1.90913	-0.124391	0.285421	1.92203	-0.125806	0.305952	1.92705	-0.118606
1.99854	-0.116937	0.258897	2.00589	-0.097515	0.338069	1.94703	-0.125176	0.251191	1.93576	-0.119598	0.263658	1.90739	-0.118097	0.261397	1.91644	-0.123891	0.284566	1.92936	-0.124461	0.304949	1.93384	-0.116521

[truncated: 15 more sheets: Bat 3 Wingbeat 1, Bat 3 Wingbeat 2, Bat 3 Wingbeat 3, Bat 3 Wingbeat 4, Bat 3 Wingbeat 5, Bat 4 Wingbeat 1, Bat 4 Wingbeat 2, Bat 4 Wingbeat 3, Bat 4 Wingbeat 4, Bat 4 Wingbeat 5, Bat 5 Wingbeat 1, Bat 5 Wingbeat 2, Bat 5 Wingbeat 3, Bat 5 Wingbeat 4, Bat 5 Wingbeat 5]
